# Supplementary material for: High‐Throughput Fluorescence Screening Enables Globally Consistent Identification of ABA Signaling Modulators
Source: Adv Sci (Weinh). 2025 May 8;12(22):2417212. doi: 10.1002/advs.202417212 (PMC12165062; doi:10.1002/advs.202417212)
Supplement: Supplementary file 2 — Supporting Information [file ADVS-12-2417212-s001.xlsx]

## Sheet: Figure S3
Clebactin:CPYR1	F482:F550
01:09:00	3.18
02:08:00	3.2
03:07:00	3.22
04:06:00	3.21
05:05:00	3.24
06:04:00	3.15
07:03:00	2.99
08:02:00	2.77
09:01:00	2.17

## Sheet: Figure S5
	Fluorescence intensity			Relative fluorescence intensity
Treatments	One replicate	Two replicates	Three replicates	One replicate	Two replicates	Three replicates	Average
DMSO	2.05918	2.40545	1.94558	0.0388619	0.041961	0.0469335	0.0425855
Lebactin	52.987198410172	57.3259300148284	41.4540022962624	1	1	1	1
L+ABA	5.42953102509456	6.56590366357972	5.4531211750306	0.102469	0.114536	0.131546	0.116184
L+P	3.73751451800232	4.96527777777776	4.49225326601204	0.0705362	0.0866149	0.108367	0.0885061
L+AMF4	19.3035495716034	11.3041954365427	12.114463160465	0.364306	0.197192	0.292239	0.284579
L+AM1	13.1382637984832	20.9788171496356	18.1370172311349	0.247952	0.365957	0.437521	0.350477

## Sheet: Figure S6
	Response unit
Concentration	AM1	AMF4	Pyrabactin	Diopyridin
200 μM				0.0941
100 μM	0.0627
50 μM			0.1991	0.0692
40 μM		0.1928
25 μM	0.045		0.1252	0.0511
20 μM		0.1526
12.5 μM	0.0327		0.0718	0.0336
10 μM		0.1077
6.25 μM	0.0211		0.0388	0.0199
5 μM		0.0678
3.125 μM	0.0124		0.0202
2.5 μM		0.0389
1.25 μM		0.021

## Sheet: Figure S19
PYL1						PYL2						PYL4								PYL5							PYL10							PYL11						PYL12
	Response unit						Response unit						Response unit								Response unit							Response unit							Response unit						Response unit
Time (s)	6.25 μM	12.5 μM	25 μM	50 μM		Time (s)	100 μM	50 μM	25 μM	12.5 μM		Time	6.25 μM	12.5 μM	25 μM	50 μM				Time(s）	6.25 μM	12.5 μM	50 μM	100 μM	200 μM		Time(s）	6.25 μM	12.5 μM	50 μM	100 μM	200 μM		Time(s）	12.5 μM	50 μM	100 μM	200 μM		Time(s）	12.5 μM	50 μM	100 μM	200 μM
0	0.0259591	0.0321176	0.0292516	0.0370848		0	0.040606	0.041703	0.0357193	0.0248248		0	0.0272741	0.0313186	0.0284781	0.035936				0	-0.00923579	-0.00133537	0.0365756	0.0452989	0.0711729		0	0.0131908	-0.0002629	0.0401832	0.0445339	0.0999066		0	0.0131866	0.015734	0.0360307	0.0593836		0	0.0209586	0.0273078	0.0472441	0.066931
0.5	0.0265746	0.033921	0.0302177	0.0385144		0.5	0.0419999	0.0424031	0.0365227	0.0246829		0.5	0.0277861	0.0312186	0.029312	0.0364873				0.5	-0.00855337	-0.0012425	0.0369662	0.0465564	0.0709796		0.5	0.0144558	0.00041838	0.0400641	0.0447989	0.101135		0.5	0.0135221	0.0158563	0.036239	0.0605386		0.5	0.0200528	0.0285835	0.0462765	0.0672931
1	0.0275442	0.0357622	0.0318209	0.0397685		1	0.0435465	0.042851	0.037632	0.0250862		1	0.0285108	0.031031	0.0300246	0.0365473				1	-0.00755504	-0.00077063	0.0378627	0.0473842	0.0709424		1	0.0156833	0.0014894	0.0401272	0.0446602	0.101267		1	0.0135511	0.0166574	0.0377691	0.0621708		1	0.0187953	0.0292245	0.0456095	0.0680198
1.5	0.0288685	0.0370753	0.0340045	0.0412991		1.5	0.0453371	0.0434232	0.0381332	0.0252153		1.5	0.028829	0.0306349	0.0311744	0.0369502				1.5	-0.00558684	-0.00076569	0.0380729	0.0484254	0.0714971		1.5	0.0168085	0.00198093	0.0405037	0.0451347	0.101118		1.5	0.0129928	0.0176694	0.0380049	0.0636501		1.5	0.0179928	0.0301475	0.0449533	0.0679846
2	0.0294911	0.0384414	0.0356586	0.0429478		2	0.0466979	0.0446591	0.0388691	0.0253512		2	0.0293463	0.0305437	0.0324692	0.0375323				2	-0.00453465	-0.00037292	0.0388437	0.0485935	0.0704662		2	0.0184321	0.00210709	0.0410147	0.0453866	0.100579		2	0.0132082	0.0190317	0.0389144	0.0647939		2	0.0173867	0.0298756	0.0449839	0.0675142
2.5	0.0309837	0.0397158	0.0375745	0.0439851		2.5	0.0483054	0.0452828	0.0393126	0.0252828		2.5	0.0295204	0.0305473	0.0338412	0.0376847				2.5	-0.00355338	0.00022294	0.0393459	0.0496058	0.070491		2.5	0.0200091	0.0027097	0.0414618	0.0454435	0.100131		2.5	0.0132076	0.0195599	0.0398862	0.0658717		2.5	0.0166861	0.0292483	0.0446912	0.0671134
3	0.0320834	0.0410169	0.0393436	0.0455047		3	0.0493175	0.0462556	0.0396694	0.0255374		3	0.0296647	0.0304382	0.0350206	0.0382939				3	-0.00201734	0.00014401	0.0394612	0.0504962	0.0695264		3	0.0211675	0.00383618	0.0424352	0.045485	0.0997265		3	0.0126941	0.0195689	0.0413599	0.0662226		3	0.0168901	0.0295909	0.0449099	0.0663599
3.5	0.0330098	0.0411118	0.0402672	0.0466259		3.5	0.0500602	0.0465377	0.0400121	0.0257053		3.5	0.0296972	0.030334	0.035907	0.0383275				3.5	-0.00165709	0.00073027	0.0403105	0.0500997	0.0691393		3.5	0.0216562	0.00432872	0.0434689	0.0447064	0.0995535		3.5	0.0129735	0.0204941	0.0419199	0.0671034		3.5	0.0164898	0.0293481	0.045191	0.0668288
4	0.0337698	0.0420235	0.0411527	0.0472733		4	0.0500801	0.0473972	0.0409096	0.0264034		4	0.0293745	0.030637	0.0367159	0.0390076				4	-0.00110671	0.00135822	0.0396845	0.0502789	0.0680771		4	0.0227372	0.00470151	0.0437994	0.0444476	0.0998245		4	0.0119375	0.0208077	0.0426354	0.0678972		4	0.0158923	0.0287009	0.0461211	0.066561
4.5	0.0343329	0.0419829	0.0411605	0.0477503		4.5	0.0501049	0.0478323	0.0414978	0.0264977		4.5	0.0295373	0.0311214	0.0371884	0.0395551				4.5	-0.00092548	0.00117052	0.0393006	0.0495066	0.0677859		4.5	0.0230936	0.00454616	0.0440022	0.0444553	0.100294		4.5	0.0118553	0.0214178	0.0424572	0.0689937		4.5	0.0163767	0.0276704	0.0466735	0.0668196
5	0.0342543	0.0414218	0.0413284	0.0471417		5	0.0496298	0.0484705	0.0419855	0.0264998		5	0.0292279	0.0312268	0.0373064	0.0392543				5	-0.00066395	0.00132001	0.0378136	0.0487242	0.0677077		5	0.0233215	0.00420696	0.0450453	0.0454833	0.101104		5	0.0123655	0.0212106	0.0428997	0.0699503		5	0.0165023	0.0268762	0.0468145	0.0665101
5.5	0.0336523	0.0406299	0.040719	0.0465424		5.5	0.0490596	0.0482747	0.04185	0.0262888		5.5	0.0291484	0.0312916	0.0370448	0.0390444				5.5	-0.00133564	0.00160138	0.0379577	0.0476262	0.0679736		5.5	0.0226673	0.00469707	0.0454715	0.045879	0.102305		5.5	0.012856	0.0207504	0.0431414	0.0699591		5.5	0.0166695	0.0252725	0.0468076	0.0672649
6	0.0342749	0.0401057	0.0405758	0.0464755		6	0.0482302	0.047923	0.0421057	0.0270385		6	0.0292001	0.0313811	0.0369214	0.0395532				6	-0.00063997	0.0009727	0.0376966	0.0467267	0.0681191		6	0.0230251	0.00487611	0.0459094	0.0468748	0.102746		6	0.0128092	0.0208535	0.0433574	0.0704038		6	0.0164889	0.0249134	0.0470691	0.0678504
6.5	0.0348257	0.039793	0.0409732	0.0458374		6.5	0.0475715	0.0479472	0.0420522	0.0275867		6.5	0.0293951	0.0312809	0.0369353	0.040112				6.5	-0.00087836	0.00173915	0.0370498	0.0453846	0.0676645		6.5	0.0235083	0.00441295	0.0465436	0.0482791	0.101991		6.5	0.0117438	0.020472	0.0441595	0.0711584		6.5	0.0163012	0.0256952	0.0476272	0.0684233
7	0.0354886	0.0397869	0.0404332	0.0451563		7	0.047783	0.047964	0.0425893	0.0282403		7	0.0297495	0.0312291	0.0358521	0.0404987				7	-0.00152932	0.00137906	0.0361639	0.0458866	0.0675579		7	0.0235149	0.00437293	0.0464596	0.0490751	0.100642		7	0.0119569	0.0206895	0.043938	0.070996		7	0.0164652	0.0258956	0.0476872	0.0692352
7.5	0.0354106	0.0400988	0.0402913	0.04529		7.5	0.0476755	0.0482518	0.0421036	0.0289225		7.5	0.0296009	0.0310858	0.0357581	0.0412865				7.5	-0.00083272	0.00089555	0.0354621	0.0447794	0.067473		7.5	0.024347	0.00383366	0.0465874	0.0500098	0.100784		7.5	0.0102235	0.0210244	0.0449039	0.0716311		7.5	0.0172273	0.0268879	0.0480025	0.0703454
8	0.0352312	0.040475	0.0406404	0.0449939		8	0.0472825	0.0477774	0.0424199	0.0288909		8	0.0295113	0.0306615	0.0351684	0.0418437				8	-8.823e-05	-1.262e-05	0.0342076	0.0450583	0.0664463		8	0.0242726	0.00549311	0.0462719	0.051387	0.10136		8	0.0103708	0.0212974	0.0453935	0.0727411		8	0.0182439	0.0275111	0.0485809	0.0712651
8.5	0.0355921	0.0406925	0.0409325	0.0447617		8.5	0.0476789	0.0476614	0.0430174	0.0296013		8.5	0.0292674	0.0308177	0.034866	0.0421828				8.5	-0.00056445	2.524e-05	0.0338539	0.0446098	0.066303		8.5	0.0238116	0.00549347	0.0463868	0.0514178	0.101611		8.5	0.0103384	0.0220774	0.0456544	0.0740554		8.5	0.0177398	0.0286596	0.0483281	0.0716272
9	0.0356828	0.0410507	0.0413052	0.0454385		9	0.0482632	0.0478879	0.0437071	0.0298024		9	0.0293228	0.0312108	0.0348056	0.0426887				9	-0.00012915	0.00014151	0.034005	0.0440165	0.0661013		9	0.0231564	0.00639754	0.0462897	0.0518169	0.103411		9	0.0101599	0.0214739	0.0451648	0.0741662		9	0.0184438	0.0285064	0.0480013	0.0714289
9.5	0.0359562	0.0411269	0.0415818	0.045819		9.5	0.0487709	0.0479801	0.0439656	0.0299157		9.5	0.0296853	0.0316061	0.0342087	0.0432921				9.5	-0.0011783	0.00091396	0.0347769	0.0442534	0.0662005		9.5	0.0223593	0.00724851	0.0469304	0.0528962	0.103549		9.5	0.0108535	0.0214525	0.0451335	0.0742641		9.5	0.0187564	0.0286738	0.0482774	0.0723193
10	0.0363946	0.0410579	0.0411874	0.0461999		10	0.0496628	0.0487086	0.0436966	0.0297196		10	0.0299113	0.03147	0.033452	0.0432244				10	-0.00231261	0.00115816	0.0344533	0.0444437	0.0665502		10	0.0216029	0.00691421	0.046565	0.0540533	0.105003		10	0.0113037	0.021865	0.0454302	0.0730357		10	0.0176664	0.0300752	0.0484364	0.0732289
10.5	0.0357012	0.041704	0.0414431	0.0466122		10.5	0.0493833	0.0478599	0.044181	0.0296201		10.5	0.0296893	0.0319293	0.0331397	0.0427436				10.5	-0.00105235	0.00095366	0.0348694	0.0441733	0.0672887		10.5	0.0217119	0.00729238	0.0459068	0.0547836	0.105679		10.5	0.0118306	0.0223166	0.0453499	0.0733643		10.5	0.0170005	0.0306544	0.0476818	0.0741633
11	0.0360097	0.0415054	0.0420238	0.0467966		11	0.0497386	0.0471603	0.0441689	0.02941		11	0.0297985	0.0318431	0.0329169	0.04232				11	-0.00052642	0.00132886	0.0354393	0.0431715	0.0676532		11	0.0214442	0.00794241	0.0460818	0.055285	0.105333		11	0.011385	0.022735	0.0463866	0.0739072		11	0.0165049	0.0308796	0.0483902	0.0743486
11.5	0.0362036	0.0414117	0.0424021	0.0471781		11.5	0.0499882	0.0478128	0.043435	0.0289205		11.5	0.0299344	0.032121	0.0327862	0.0419278				11.5	0.00095595	0.00147034	0.0363087	0.0429892	0.0683974		11.5	0.0215685	0.00710247	0.045758	0.0566313	0.105452		11.5	0.0101256	0.0230582	0.0457889	0.0731577		11.5	0.016089	0.0315928	0.0486453	0.0736414
12	0.0359336	0.0415834	0.042624	0.04759		12	0.0499904	0.0484883	0.0433072	0.0281548		12	0.0300843	0.0325899	0.0328651	0.0416432				12	0.00074518	0.00161671	0.0370714	0.0429832	0.0671405		12	0.021438	0.00658871	0.0457516	0.0565364	0.104834		12	0.0109151	0.0221584	0.0467172	0.0728219		12	0.0160233	0.0310245	0.0487667	0.0730748
12.5	0.0366545	0.0418772	0.0427061	0.0475162		12.5	0.0499329	0.0482559	0.0434336	0.0284201		12.5	0.0295912	0.0324996	0.0328356	0.0409844				12.5	0.00114766	0.00224017	0.0370937	0.0431796	0.0669067		12.5	0.0215821	0.00594221	0.0460001	0.0569695	0.105164		12.5	0.00977426	0.0215338	0.0465422	0.0727808		12.5	0.0157343	0.0314322	0.0494054	0.073618
13	0.0363567	0.0418008	0.0423782	0.0480913		13	0.0495471	0.0485469	0.0436855	0.0291051		13	0.0297789	0.0324244	0.0330828	0.0407558				13	0.00215343	0.002407	0.0383144	0.0431619	0.0661374		13	0.0217168	0.00607591	0.046788	0.0566198	0.105136		13	0.009174	0.0211995	0.0469495	0.0722587		13	0.0161339	0.0323584	0.0501578	0.0736014
13.5	0.0364499	0.0416655	0.0416373	0.0477705		13.5	0.0492374	0.048242	0.0440298	0.0292301		13.5	0.030099	0.0324217	0.0328835	0.0401732				13.5	0.00204729	0.00336842	0.0387267	0.0420928	0.0653145		13.5	0.0212692	0.00532141	0.0468359	0.0566389	0.105496		13.5	0.00857217	0.0210134	0.0462622	0.0728407		13.5	0.0150747	0.0315149	0.0502298	0.0741389
14	0.036833	0.0419977	0.041453	0.0473221		14	0.0483697	0.0489416	0.0445464	0.0296071		14	0.0301924	0.0326663	0.0334241	0.0403899				14	0.0021327	0.00262579	0.037296	0.0424283	0.0645042		14	0.0218869	0.00506942	0.0462614	0.0558608	0.105276		14	0.00793642	0.0200567	0.045882	0.073117		14	0.0141237	0.0307575	0.0504631	0.0731908
14.5	0.0366794	0.041387	0.0402088	0.0468401		14.5	0.048226	0.0488489	0.0443477	0.0287128		14.5	0.0307572	0.0324551	0.0331607	0.0399292				14.5	0.00223728	0.00172235	0.0370398	0.0412662	0.0644844		14.5	0.0210115	0.00458338	0.0473552	0.0565553	0.10546		14.5	0.0093906	0.0190258	0.0453088	0.07459		14.5	0.013392	0.0296066	0.0500414	0.0740633
15	0.0366324	0.041119	0.0402172	0.0459031		15	0.0480819	0.0490024	0.0444795	0.0286942		15	0.0309962	0.0314875	0.033228	0.0390429				15	0.00184981	0.00278182	0.0369878	0.0409231	0.0645653		15	0.02125	0.00497062	0.0483795	0.0574371	0.106084		15	0.00976898	0.0186807	0.046386	0.0752135		15	0.0126658	0.0288754	0.04984	0.0735347
15.5	0.0362594	0.0413505	0.0395592	0.0459064		15.5	0.048057	0.0490075	0.0437622	0.0283567		15.5	0.0313844	0.0305603	0.0326019	0.0389588				15.5	0.00157154	0.00329566	0.0371535	0.0402552	0.0643202		15.5	0.0211152	0.00555752	0.0484324	0.0561404	0.107013		15.5	0.0087357	0.0188532	0.0473428	0.0758161		15.5	0.0119189	0.028068	0.0497052	0.0740703
16	0.0368809	0.0410383	0.0393757	0.0461546		16	0.04852	0.049044	0.0437229	0.0281304		16	0.0309634	0.0303279	0.0324451	0.0390889				16	0.00147113	0.00279432	0.0365917	0.0396061	0.065071		16	0.0210486	0.00518132	0.0489223	0.0561549	0.106638		16	0.00816142	0.0196579	0.047933	0.0782675		16	0.0115317	0.0278435	0.051201	0.0746027
16.5	0.0374104	0.0412365	0.0400813	0.0452197		16.5	0.0487887	0.0492055	0.0428261	0.0278738		16.5	0.0307433	0.0297669	0.0327317	0.0396024				16.5	0.00132957	0.00330332	0.0358294	0.0388452	0.0661323		16.5	0.0205947	0.0051777	0.0493898	0.056736	0.10673		16.5	0.00773423	0.0204895	0.0482134	0.0791975		16.5	0.0114981	0.0279781	0.051145	0.0742735
17	0.037044	0.0411602	0.0402931	0.044789		17	0.0496162	0.0491879	0.0430955	0.027866		17	0.0312839	0.0298448	0.0322673	0.0398871				17	0.00072849	0.00329451	0.0351214	0.0391361	0.0663497		17	0.0206595	0.00613199	0.049609	0.0569066	0.10761		17	0.00798737	0.0210486	0.0485157	0.0799796		17	0.0117781	0.0281193	0.0509031	0.0744285
17.5	0.0370559	0.041603	0.0409109	0.0451208		17.5	0.0494925	0.0495479	0.0425516	0.0280489		17.5	0.031141	0.0292878	0.0326749	0.0407671				17.5	0.0011072	0.00325556	0.0336368	0.0377734	0.0663768		17.5	0.0213884	0.00664687	0.050224	0.056218	0.1087		17.5	0.00745679	0.0222634	0.0495461	0.0806518		17.5	0.0127215	0.028242	0.0503011	0.0749574
18	0.0370441	0.0415958	0.0413794	0.0457508		18	0.0497603	0.0496252	0.0430416	0.0277966		18	0.0311441	0.029306	0.0329487	0.0404856				18	-6.25e-05	0.00395033	0.0324054	0.0378826	0.0655906		18	0.020896	0.00813591	0.0502778	0.0564927	0.109066		18	0.00814629	0.0226631	0.0492048	0.0820084		18	0.0136818	0.0281445	0.0507004	0.0744645
18.5	0.0370746	0.0414814	0.0414708	0.0457571		18.5	0.0508476	0.0496011	0.0433588	0.0271454		18.5	0.0310662	0.0294523	0.032675	0.0406911				18.5	-0.00103375	0.0053929	0.0313695	0.0378768	0.0656283		18.5	0.0194454	0.00907065	0.0504599	0.0552029	0.110447		18.5	0.008136	0.0234772	0.0489334	0.0825244		18.5	0.0135335	0.0283453	0.050047	0.073994
19	0.0372258	0.0413755	0.0421934	0.0464628		19	0.0512119	0.0502426	0.0433877	0.0270751		19	0.0315694	0.0296603	0.0328358	0.0416356				19	-0.00063764	0.00501357	0.0304154	0.0387116	0.0650448		19	0.0194581	0.00950364	0.0505308	0.0550463	0.111374		19	0.0087146	0.0243863	0.0496695	0.0828053		19	0.0138838	0.0286348	0.0504367	0.0743457
19.5	0.0371284	0.041756	0.0426819	0.0459182		19.5	0.0514003	0.0498554	0.0434157	0.0267325		19.5	0.0318376	0.0299142	0.0329181	0.0414126				19.5	-0.00197026	0.0063794	0.029813	0.0388066	0.0654258		19.5	0.0191341	0.0104427	0.0503182	0.0551902	0.110994		19.5	0.00949219	0.0252708	0.0508957	0.0824581		19.5	0.013273	0.028527	0.0519438	0.0746608
20	0.0374328	0.0422946	0.0420583	0.0459897		20	0.0520193	0.0496668	0.0429738	0.0272486		20	0.0310775	0.0307229	0.0328873	0.0415401				20	-0.00227634	0.00597917	0.0296522	0.0393183	0.0658375		20	0.0185146	0.0107839	0.0506206	0.055634	0.111254		20	0.008504	0.0258437	0.0512332	0.0818509		20	0.0127147	0.0290608	0.0518244	0.0745666
20.5	0.0373097	0.0420892	0.0425428	0.0461594		20.5	0.0514954	0.0485245	0.0434281	0.0271572		20.5	0.0306204	0.030779	0.0333728	0.0418021				20.5	-0.00198665	0.00514896	0.0296291	0.0390083	0.0659239		20.5	0.0180281	0.0118344	0.0501582	0.0561526	0.111328		20.5	0.008892	0.0261977	0.0518683	0.081585		20.5	0.0124994	0.0294025	0.0529343	0.0744816
21	0.0372562	0.0418725	0.0423506	0.0464049		21	0.05206	0.0484834	0.0430174	0.027183		21	0.0305108	0.0311375	0.0333141	0.0410426				21	-0.00234908	0.00520965	0.0304392	0.039223	0.0655447		21	0.0177076	0.0120698	0.0498277	0.0568214	0.112081		21	0.0080882	0.025746	0.05295	0.0815083		21	0.0128683	0.0302324	0.0540873	0.0739072
21.5	0.0372581	0.0421478	0.0426084	0.0464277		21.5	0.0527101	0.0487773	0.0433808	0.0272334		21.5	0.0307958	0.0321941	0.033367	0.0406086				21.5	-0.00149502	0.00507295	0.0308096	0.0397344	0.0660095		21.5	0.017439	0.0116374	0.0489731	0.0576078	0.112357		21.5	0.00716124	0.0252298	0.0532173	0.0810389		21.5	0.0128233	0.0304802	0.0544938	0.0734817
22	0.0369634	0.0421427	0.0429735	0.0466737		22	0.0523979	0.0480511	0.0434949	0.0276376		22	0.0299664	0.0320697	0.0339087	0.040655				22	-0.00177362	0.00444022	0.0309692	0.0403639	0.0652897		22	0.0169034	0.0110492	0.0497729	0.0581585	0.111816		22	0.00866712	0.0245321	0.0530108	0.0809789		22	0.0140339	0.0307314	0.0548693	0.0734101
22.5	0.0369698	0.0422584	0.0426023	0.0463061		22.5	0.0519686	0.0477878	0.0440102	0.0287209		22.5	0.0288678	0.0324428	0.0340439	0.0406355				22.5	-0.00083012	0.00486771	0.0306604	0.0402205	0.0652514		22.5	0.0165613	0.0105314	0.0492211	0.0593162	0.11192		22.5	0.0075094	0.0249735	0.0526425	0.0808171		22.5	0.0141771	0.0319882	0.0560875	0.0740348
23	0.0369486	0.0417909	0.0427362	0.0464955		23	0.0522189	0.0473733	0.0445804	0.0288118		23	0.0291896	0.0327862	0.0344835	0.0400721				23	-8.098e-05	0.00455223	0.0320611	0.0415683	0.0654012		23	0.0171255	0.0103349	0.0496031	0.059283	0.112276		23	0.0080084	0.0252895	0.0531539	0.0793753		23	0.0143275	0.0320256	0.0561319	0.0742261
23.5	0.0371277	0.0417406	0.0424768	0.0461327		23.5	0.0521836	0.0471839	0.0446873	0.0289044		23.5	0.0292476	0.0330711	0.0340462	0.0400767				23.5	0.00043286	0.00356819	0.0314089	0.0407689	0.0654732		23.5	0.0170738	0.0105907	0.0488754	0.0595167	0.112217		23.5	0.00763516	0.024253	0.0534719	0.0787316		23.5	0.0131376	0.0321877	0.0554743	0.0743142
24	0.0373771	0.0415149	0.0423824	0.0463975		24	0.0522796	0.0475681	0.0449135	0.0293649		24	0.0287816	0.0331917	0.0340515	0.0398159				24	0.0004771	0.00251972	0.0312122	0.0407563	0.0661994		24	0.0167611	0.00993617	0.0487173	0.0584307	0.111697		24	0.00882258	0.024907	0.0540041	0.0779015		24	0.0120825	0.0324706	0.0559882	0.0740623
24.5	0.0375858	0.0424098	0.0416261	0.0464061		24.5	0.0523559	0.0476815	0.045542	0.028965		24.5	0.0283891	0.0331132	0.0332065	0.0401842				24.5	0.00097455	0.00333241	0.0316933	0.0394909	0.0660568		24.5	0.0162439	0.00936358	0.0491843	0.0583727	0.111607		24.5	0.00909968	0.0255077	0.0542595	0.0780317		24.5	0.011619	0.0314645	0.0559845	0.0744308
25	0.0376778	0.0426106	0.0415049	0.0463149		25	0.0524006	0.0480573	0.0457746	0.0292208		25	0.0285564	0.0327775	0.033062	0.0402064				25	0.00122897	0.00477765	0.032441	0.0398955	0.0667965		25	0.0165454	0.00936549	0.0489477	0.0585666	0.111649		25	0.00834679	0.026295	0.0552071	0.0772805		25	0.0108668	0.032112	0.0558933	0.0736034
25.5	0.0377469	0.0433214	0.0411651	0.0463675		25.5	0.0525371	0.0481592	0.0452197	0.0287694		25.5	0.0279236	0.0327052	0.0326578	0.0408912				25.5	0.00213015	0.00472147	0.032438	0.0401344	0.0671851		25.5	0.0157249	0.00929157	0.0489809	0.0582176	0.112803		25.5	0.00783128	0.0272219	0.0552151	0.0781814		25.5	0.0101662	0.0321226	0.0562416	0.0737864
26	0.0384704	0.0435085	0.0413166	0.046719		26	0.0527826	0.0478106	0.0455603	0.0282611		26	0.0275605	0.0327353	0.0325978	0.0409579				26	0.00262556	0.00390793	0.0324945	0.0406516	0.0681151		26	0.0153679	0.00928328	0.0490969	0.059116	0.112685		26	0.00858904	0.0270797	0.0544627	0.0788167		26	0.00976132	0.0321939	0.0567431	0.0748346
26.5	0.0390996	0.0439245	0.0418096	0.0464838		26.5	0.0526228	0.0482168	0.0455546	0.028111		26.5	0.0281489	0.0325542	0.0325402	0.0411881				26.5	0.00293627	0.00401716	0.032663	0.0408566	0.0684861		26.5	0.0148785	0.0095674	0.0502971	0.058979	0.113308		26.5	0.00822973	0.0272563	0.0543407	0.0778411		26.5	0.00957734	0.0322948	0.0561448	0.0756128
27	0.0391314	0.0432711	0.0418839	0.0465841		27	0.0525476	0.0487377	0.0461623	0.0274061		27	0.028853	0.032518	0.0317983	0.0416171				27	0.00214964	0.00403677	0.0318111	0.0414019	0.0681773		27	0.014233	0.009909	0.050413	0.0590268	0.11419		27	0.00749194	0.0275508	0.0555946	0.0783526		27	0.0100645	0.0322889	0.0558931	0.0761155
27.5	0.0391853	0.0433059	0.0417036	0.047076		27.5	0.0522257	0.0491367	0.0462786	0.0273916		27.5	0.0288581	0.0324393	0.0319965	0.0419548				27.5	0.00205701	0.00366567	0.0312735	0.0420755	0.0676403		27.5	0.0142603	0.0106372	0.0509226	0.0587162	0.114178		27.5	0.00693126	0.0278344	0.0563581	0.0777391		27.5	0.0111041	0.0324794	0.0545822	0.0767515
28	0.0385426	0.0431844	0.0412826	0.0477264		28	0.0526866	0.0485764	0.0475779	0.0271389		28	0.0290875	0.03216	0.0321041	0.0417501				28	0.00185529	0.00416429	0.0307608	0.0423591	0.0665128		28	0.0144826	0.0109825	0.0509181	0.0596096	0.114518		28	0.00684473	0.0281805	0.0565376	0.0783402		28	0.0102617	0.0327143	0.0546496	0.0763945
28.5	0.0382304	0.0432717	0.0408367	0.0480258		28.5	0.0529959	0.0489082	0.0477666	0.0269389		28.5	0.0296358	0.0321539	0.0316611	0.0423067				28.5	0.00159721	0.00417186	0.0300889	0.0421265	0.0655944		28.5	0.0136969	0.0113053	0.0510483	0.0592732	0.115165		28.5	0.00665154	0.0280591	0.0581254	0.0783748		28.5	0.0095574	0.032692	0.0537026	0.0768413
29	0.0383338	0.043966	0.0409353	0.0485433		29	0.0528107	0.0493639	0.0482389	0.0272922		29	0.0304034	0.0320751	0.0319649	0.0424421				29	0.00210174	0.00345843	0.0302371	0.0423295	0.0647326		29	0.0139779	0.0114444	0.0519222	0.0597284	0.11374		29	0.00683031	0.0279659	0.0600411	0.0774		29	0.00923587	0.0338355	0.0533743	0.0764919
29.5	0.0382021	0.0437164	0.0408428	0.0483498		29.5	0.0524312	0.0495091	0.047771	0.0276313		29.5	0.0302137	0.0324214	0.0323242	0.0413406				29.5	0.00226016	0.00414122	0.030248	0.0424824	0.064614		29.5	0.0130264	0.0123483	0.0521565	0.0601822	0.112944		29.5	0.00592386	0.0271691	0.0608066	0.0776918		29.5	0.00912557	0.0338361	0.0537721	0.0759519
30	0.0381874	0.04378	0.0397069	0.0489474		30	0.052371	0.0496672	0.0479132	0.0279308		30	0.0303803	0.0328885	0.0332156	0.0412937				30	0.00072055	0.00281926	0.030951	0.0431046	0.0645332		30	0.0130709	0.0129938	0.0531599	0.0610965	0.11271		30	0.00631976	0.0264947	0.0607673	0.0791196		30	0.00930839	0.0338441	0.0533657	0.075809
30.5	0.0388657	0.0433372	0.0400338	0.0494336		30.5	0.0519303	0.0500762	0.0484701	0.0268241		30.5	0.0307674	0.0319204	0.0344029	0.0406119				30.5	0.00048121	0.00308512	0.0316741	0.0430754	0.0638404		30.5	0.0134605	0.0131627	0.0538436	0.0620667	0.112124		30.5	0.00651478	0.0273459	0.0612821	0.0797552		30.5	0.0093112	0.0333694	0.0536199	0.0757464
31	0.0389234	0.0430128	0.0401748	0.0497186		31	0.0522092	0.0497526	0.048149	0.02685		31	0.0305323	0.0319471	0.0349181	0.0397223				31	-0.00089904	0.0029054	0.0328685	0.043397	0.0630882		31	0.0141895	0.0129679	0.0533563	0.0631651	0.112447		31	0.0068285	0.0266486	0.0616134	0.0815545		31	0.010529	0.0330517	0.0532864	0.0740454
31.5	0.0389756	0.0426892	0.0406192	0.0496635		31.5	0.0520856	0.0493915	0.047745	0.0266441		31.5	0.0305535	0.0318973	0.0357344	0.0398075				31.5	-0.00134501	0.00273821	0.033196	0.042617	0.0630234		31.5	0.0143591	0.0134168	0.0538794	0.0641738	0.111918		31.5	0.00742853	0.0263897	0.0613834	0.0832565		31.5	0.0106403	0.0328042	0.0533285	0.074107
32	0.0386373	0.0428468	0.0408994	0.0498174		32	0.0514272	0.0494618	0.0470761	0.0268584		32	0.0297104	0.0309058	0.0360949	0.039178				32	-0.00176895	0.00258582	0.0336229	0.0418502	0.0623038		32	0.0145861	0.0127576	0.0548311	0.0651712	0.111991		32	0.00822473	0.0271869	0.0600919	0.0837283		32	0.0116415	0.0336956	0.0531313	0.0749539
32.5	0.0392458	0.04214	0.0408984	0.0497923		32.5	0.0517135	0.0501088	0.0469625	0.0264868		32.5	0.0288803	0.0308912	0.0361893	0.0390375				32.5	-0.00160895	0.00243257	0.0339978	0.0417651	0.0621972		32.5	0.0140482	0.0123046	0.0544419	0.0660637	0.112063		32.5	0.0078276	0.0275418	0.0596625	0.0840929		32.5	0.0115964	0.0343173	0.0531179	0.0759675
33	0.0396801	0.0417035	0.041	0.0496142		33	0.0526735	0.0504033	0.0471651	0.0264389		33	0.0290274	0.030425	0.0366421	0.0381763				33	-0.00159439	0.00154	0.0342404	0.041811	0.0624176		33	0.0155431	0.0127677	0.0552692	0.0667354	0.112568		33	0.00882862	0.0279659	0.0591785	0.083012		33	0.0123469	0.0342087	0.0524807	0.0762901
33.5	0.0399197	0.041307	0.0410481	0.0494216		33.5	0.053242	0.0513737	0.0456065	0.0272057		33.5	0.0282687	0.0304484	0.0361033	0.0382504				33.5	-0.00179357	0.00157709	0.0328937	0.0402171	0.0641536		33.5	0.0151961	0.0129055	0.0550457	0.0674184	0.112133		33.5	0.00864496	0.0273926	0.0589526	0.0830359		33.5	0.0118668	0.0352309	0.0520236	0.0759409
34	0.0410091	0.0416823	0.0409103	0.0494108		34	0.0539313	0.0523091	0.0454451	0.0273427		34	0.0273267	0.0305063	0.0364954	0.0381947				34	-0.00177709	0.00249828	0.0323495	0.0405688	0.0644748		34	0.014619	0.011646	0.0551053	0.0675027	0.111929		34	0.00855372	0.0286204	0.0584082	0.0829524		34	0.0119384	0.0348948	0.0523477	0.07533
34.5	0.0421613	0.0418379	0.0405212	0.0493279		34.5	0.053972	0.0526165	0.0453933	0.0269074		34.5	0.0264671	0.0305909	0.0367877	0.0390905				34.5	-0.00163712	0.00301595	0.0323622	0.0398088	0.0646608		34.5	0.0141333	0.0119788	0.0561535	0.0673177	0.112155		34.5	0.00807403	0.028636	0.0573438	0.0833832		34.5	0.0114599	0.0344662	0.051323	0.0759148
35	0.0420902	0.0413859	0.0403991	0.049265		35	0.0540832	0.0526533	0.044946	0.0267182		35	0.0262644	0.0306684	0.0363081	0.0393903				35	-0.00154148	0.00300022	0.0330509	0.0399622	0.0647544		35	0.0135507	0.0123336	0.0563269	0.0680156	0.113075		35	0.00772139	0.0288249	0.0580699	0.0830788		35	0.0111973	0.0352623	0.0514538	0.0763123
35.5	0.0425869	0.0412878	0.0405392	0.0493178		35.5	0.0544998	0.0527154	0.0445281	0.0267196		35.5	0.0252028	0.0307435	0.0361236	0.0396127				35.5	-0.00096127	0.00293591	0.0335151	0.0403339	0.0651735		35.5	0.0130597	0.0127357	0.0563175	0.0675476	0.114245		35.5	0.0076878	0.0298506	0.0569864	0.083643		35.5	0.0123792	0.0347124	0.0528021	0.0765795
36	0.0427474	0.0412764	0.0405369	0.0495995		36	0.0546949	0.0528295	0.0444806	0.026733		36	0.0254087	0.0307271	0.0355581	0.0394939				36	-0.00107753	0.00320898	0.0324249	0.0401741	0.0649187		36	0.0131029	0.0130379	0.0566106	0.0665737	0.114501		36	0.00769001	0.0297488	0.0570609	0.0836962		36	0.0125133	0.0344897	0.0530198	0.0770931
36.5	0.0427437	0.0405628	0.0411106	0.0490633		36.5	0.0552461	0.0535443	0.0443055	0.0270919		36.5	0.0257536	0.0307489	0.0352568	0.0394662				36.5	-0.00047373	0.00317574	0.0331019	0.040358	0.0658605		36.5	0.0131847	0.0135432	0.0566601	0.0668547	0.115484		36.5	0.00629267	0.0310535	0.0571897	0.0838855		36.5	0.0132364	0.0332669	0.0528732	0.0776981
37	0.0419394	0.0403806	0.0412471	0.0488408		37	0.0552114	0.0540792	0.0443884	0.0276462		37	0.0257427	0.0310761	0.0346517	0.0397719				37	-0.00090891	0.0026302	0.0324484	0.0407269	0.0658684		37	0.0138306	0.0140076	0.055986	0.0676857	0.116507		37	0.0055366	0.0309549	0.0574308	0.0848746		37	0.0144616	0.0330752	0.0524642	0.0782378
37.5	0.0409873	0.0405581	0.0403352	0.0487996		37.5	0.0557424	0.0544126	0.0448069	0.0282912		37.5	0.0257014	0.0307668	0.0345914	0.03973				37.5	-0.00034534	0.00351147	0.0315828	0.0401025	0.0658262		37.5	0.0138886	0.0147842	0.0552877	0.0675347	0.117138		37.5	0.00475231	0.0307793	0.0572532	0.0843543		37.5	0.0138839	0.0333896	0.0520978	0.0792238
38	0.0401556	0.0414713	0.0402597	0.0486814		38	0.056178	0.0547509	0.0455684	0.028661		38	0.0258332	0.0301791	0.0340834	0.040085				38	-0.00017117	0.00441122	0.0313043	0.0398622	0.0656284		38	0.0147943	0.0142653	0.0558145	0.0680583	0.118469		38	0.00527384	0.0310426	0.0572631	0.0848664		38	0.0125898	0.0337727	0.052251	0.078873
38.5	0.0399436	0.0416251	0.0396712	0.048502		38.5	0.0564799	0.0553298	0.0456544	0.0290154		38.5	0.0257945	0.0305049	0.0336143	0.0399667				38.5	-0.00037283	0.00533374	0.0305411	0.0399016	0.0647033		38.5	0.0136957	0.0146953	0.0556151	0.0675868	0.118387		38.5	0.0043258	0.0308904	0.0570727	0.0848113		38.5	0.012598	0.0341467	0.0524438	0.0792087
39	0.0399116	0.0421767	0.0395539	0.047837		39	0.056374	0.0551676	0.0461241	0.0288119		39	0.0258716	0.0305321	0.0337299	0.0403055				39	0.00089309	0.00602894	0.0307773	0.0408521	0.0640292		39	0.0139281	0.015049	0.0554023	0.0673156	0.118189		39	0.00378252	0.0307656	0.0564713	0.0845223		39	0.012414	0.0345534	0.0535664	0.0782308
39.5	0.0394061	0.0420141	0.0392474	0.0479623		39.5	0.0562552	0.055134	0.0464613	0.0293862		39.5	0.0261383	0.031228	0.0334354	0.0401803				39.5	0.00163011	0.00674538	0.0306901	0.0412969	0.0639641		39.5	0.0141291	0.0158216	0.0549405	0.0672233	0.118336		39.5	0.00374503	0.0308736	0.0564061	0.0851088		39.5	0.0114532	0.0334855	0.0544876	0.0784096
40	0.0390235	0.0427876	0.0386029	0.0480143		40	0.056431	0.0549795	0.047268	0.0286699		40	0.0264777	0.0309367	0.0337776	0.0407582				40	0.00053512	0.00743246	0.0307673	0.0417925	0.0650101		40	0.0138458	0.0160697	0.0547651	0.0670867	0.118715		40	0.00404269	0.0307115	0.0557146	0.0857379		40	0.0106319	0.0330513	0.0549724	0.078865
40.5	0.0391993	0.04212	0.03932	0.047849		40.5	0.056464	0.0550452	0.0474393	0.0282735		40.5	0.0265697	0.0310313	0.033303	0.0407264				40.5	0.00037054	0.00825662	0.0298524	0.0411217	0.0644002		40.5	0.0142661	0.0157569	0.0555116	0.0677507	0.11855		40.5	0.00368718	0.0319135	0.0566255	0.0862227		40.5	0.0100192	0.0327266	0.0549052	0.0790811
41	0.0385751	0.0416913	0.0397608	0.0478623		41	0.0560224	0.0545328	0.0471572	0.0289423		41	0.0269954	0.0311431	0.0328199	0.0407898				41	-0.00058352	0.00795172	0.0293244	0.0405712	0.0652101		41	0.0148717	0.016308	0.0552757	0.0680989	0.118908		41	0.0043277	0.0315062	0.0565788	0.0869724		41	0.00979866	0.0326933	0.0548081	0.0788855
41.5	0.0382422	0.0423686	0.0399913	0.0476148		41.5	0.0559088	0.0540889	0.0475073	0.0288718		41.5	0.0270137	0.0311672	0.0328029	0.0408608				41.5	-0.00026192	0.00709536	0.0288975	0.039657	0.0649908		41.5	0.0143881	0.0172821	0.0555012	0.0678759	0.117588		41.5	0.00445621	0.0319102	0.0564404	0.0868352		41.5	0.00872449	0.032302	0.0555811	0.0800735
42	0.0379869	0.0426728	0.0394341	0.047658		42	0.0564919	0.0544927	0.0478245	0.0289293		42	0.0270275	0.030955	0.0321015	0.040822				42	0.00030118	0.00682082	0.0280886	0.0395631	0.0660266		42	0.0143639	0.0163999	0.0555019	0.0683546	0.117596		42	0.00420903	0.0326912	0.0562282	0.0855607		42	0.00917956	0.0323757	0.0558099	0.0799236
42.5	0.0382144	0.0423575	0.0395586	0.0474302		42.5	0.056354	0.0539788	0.0473169	0.0286158		42.5	0.0271955	0.0312199	0.0326767	0.0410696				42.5	0.00072676	0.00564609	0.0287641	0.0407283	0.0666997		42.5	0.0134821	0.0161703	0.0555307	0.0699192	0.117376		42.5	0.00481215	0.0318397	0.0563599	0.085086		42.5	0.00848973	0.0319233	0.0554642	0.0798008
43	0.0380832	0.0426197	0.0395765	0.0467225		43	0.0562009	0.054233	0.046906	0.0288534		43	0.0277414	0.0307807	0.0327145	0.0411947				43	0.00113279	0.00465345	0.0273646	0.0415373	0.0685323		43	0.0135675	0.0166803	0.0549711	0.0700749	0.116875		43	0.00479377	0.0315476	0.0571865	0.0841153		43	0.00888075	0.0326158	0.0553057	0.0786706
43.5	0.0384051	0.0423553	0.0395091	0.0467988		43.5	0.0559943	0.0538543	0.045706	0.0281926		43.5	0.0271865	0.0313637	0.0329262	0.0414919				43.5	0.00152062	0.00444175	0.0273964	0.0408953	0.0698795		43.5	0.0119457	0.015977	0.0551922	0.0706711	0.116976		43.5	0.00483825	0.0314348	0.058019	0.0837153		43.5	0.00794491	0.0339438	0.0553928	0.0788017
44	0.038755	0.042167	0.0393836	0.0466557		44	0.0564023	0.0532635	0.046564	0.0275226		44	0.0271108	0.0320176	0.0336554	0.0413172				44	0.00189583	0.00306799	0.0288276	0.0407316	0.0691656		44	0.0122492	0.0160076	0.0556425	0.0704155	0.117813		44	0.0054676	0.0312373	0.0588059	0.08397		44	0.00851189	0.0337835	0.055385	0.0786913
44.5	0.0389542	0.0417491	0.0391426	0.0465442		44.5	0.0564164	0.0524263	0.0462548	0.0269226		44.5	0.0270514	0.0316322	0.0334888	0.0412602				44.5	0.00207751	0.00250961	0.0303835	0.0404375	0.0697544		44.5	0.0118713	0.0165317	0.0573942	0.0702554	0.118828		44.5	0.0053168	0.0315877	0.0597586	0.084098		44.5	0.00848868	0.0344582	0.0558319	0.0793134
45	0.0383853	0.0414744	0.0400399	0.0463834		45	0.0561609	0.0521509	0.045795	0.0264544		45	0.0275038	0.0316951	0.0330894	0.0407036				45	0.00172026	0.00210632	0.0307373	0.0402615	0.0696876		45	0.0115768	0.0174015	0.0569696	0.0712464	0.119149		45	0.0060745	0.0312533	0.0604057	0.0838221		45	0.0094446	0.0347222	0.0564728	0.0786495
45.5	0.0389207	0.041242	0.0400937	0.046466		45.5	0.0558865	0.0521685	0.0454429	0.0261855		45.5	0.0272684	0.0317276	0.0332574	0.0397474				45.5	0.00208998	0.00206469	0.0317813	0.0397299	0.0694948		45.5	0.0113004	0.0175063	0.0571106	0.0712043	0.119971		45.5	0.00621881	0.0317839	0.0600878	0.0838957		45.5	0.0102324	0.0347362	0.0577647	0.0780356
46	0.0389288	0.0409009	0.0408259	0.0459197		46	0.0559663	0.0519115	0.0449593	0.0255842		46	0.0274895	0.0315367	0.0329838	0.0396334				46	0.00188587	0.00192856	0.031704	0.0394508	0.0694147		46	0.0109842	0.0182264	0.057625	0.0706727	0.120836		46	0.00766947	0.0321831	0.0601302	0.0841531		46	0.0114342	0.0339787	0.0574694	0.078289
46.5	0.0391722	0.0406779	0.0412377	0.0456277		46.5	0.0558497	0.0523576	0.0449823	0.0254303		46.5	0.0272935	0.0313053	0.0330979	0.0391318				46.5	0.00153285	0.00169921	0.032878	0.0395903	0.0693433		46.5	0.0113231	0.0178485	0.0566658	0.0714136	0.12129		46.5	0.00765409	0.0320717	0.0591526	0.0841815		46.5	0.0128174	0.0338997	0.056865	0.0776967
47	0.0386633	0.0413542	0.0407883	0.0455278		47	0.0554087	0.052741	0.0446386	0.0252888		47	0.0268315	0.0306016	0.0332781	0.0395919				47	0.00101822	0.00229732	0.0331199	0.0402183	0.0696024		47	0.0112766	0.018605	0.0570017	0.071603	0.121471		47	0.00767259	0.0317515	0.0584261	0.0844088		47	0.013652	0.0344989	0.0574666	0.077795
47.5	0.0390857	0.0415536	0.0405916	0.0452132		47.5	0.0556923	0.0526763	0.0450208	0.0250787		47.5	0.0264962	0.0302339	0.0336025	0.0392448				47.5	0.00157927	0.00361494	0.0337064	0.0396724	0.0686709		47.5	0.0101189	0.0183492	0.0565729	0.0715014	0.12163		47.5	0.0074205	0.0320741	0.0574348	0.0844485		47.5	0.0130895	0.0351958	0.0574621	0.077837
48	0.0394478	0.0419176	0.0412837	0.0449485		48	0.0556944	0.0523762	0.0453473	0.0253942		48	0.0261064	0.0298593	0.0328747	0.0391722				48	0.00121737	0.00409384	0.0347014	0.0401023	0.0678233		48	0.00945658	0.0173881	0.0568137	0.0719612	0.121252		48	0.0081962	0.0314289	0.0571498	0.0851369		48	0.0129867	0.0358455	0.0574803	0.0771013
48.5	0.0397158	0.0418523	0.0407799	0.0448395		48.5	0.0556698	0.0519403	0.0460053	0.0257392		48.5	0.0258331	0.0307781	0.0325815	0.0388836				48.5	0.0012259	0.00579634	0.0348048	0.0400987	0.06737		48.5	0.00983158	0.0174083	0.0566506	0.0721077	0.120688		48.5	0.00718332	0.030873	0.0576852	0.0852132		48.5	0.0133054	0.0359049	0.0578284	0.07723
49	0.0398076	0.0416939	0.0408081	0.0444134		49	0.0556649	0.0515251	0.0459069	0.0251156		49	0.0257515	0.0310621	0.0322452	0.038757				49	0.00145876	0.00601135	0.0345854	0.0394975	0.0673088		49	0.0101572	0.017521	0.0568343	0.0722636	0.120672		49	0.00610108	0.0297478	0.0576442	0.0846317		49	0.0135089	0.035188	0.0576737	0.0769267
49.5	0.0397224	0.0410898	0.0414643	0.0445448		49.5	0.0555416	0.0512987	0.045831	0.0256237		49.5	0.0261506	0.0313281	0.0318975	0.0387632				49.5	0.00178433	0.00666466	0.0345476	0.039081	0.0677814		49.5	0.00957553	0.0176788	0.0571461	0.0712803	0.12003		49.5	0.00705854	0.0292921	0.0580353	0.0843705		49.5	0.0134231	0.0349846	0.0568482	0.0778622
50	0.0397779	0.0411442	0.0419004	0.044607		50	0.0556939	0.0511618	0.0454249	0.0254928		50	0.0259814	0.0308885	0.0321754	0.038905				50	0.0012209	0.00722021	0.0342814	0.0391575	0.0684157		50	0.00943485	0.0178235	0.0585235	0.0712426	0.120113		50	0.00583503	0.0276897	0.0575701	0.0850894		50	0.0134641	0.0347453	0.0568111	0.0784933
50.5	0.0399752	0.0407515	0.0419597	0.0450658		50.5	0.055047	0.0511974	0.0455604	0.0257943		50.5	0.0262465	0.0316816	0.0321631	0.0385001				50.5	0.0005598	0.00684542	0.0335913	0.0385977	0.067679		50.5	0.01025	0.0169833	0.0594327	0.0722868	0.119785		50.5	0.00565175	0.0273094	0.0577597	0.0858839		50.5	0.0138594	0.0339498	0.0555179	0.0778689
51	0.0400569	0.0415485	0.0422029	0.0456395		51	0.0547297	0.0504387	0.0459924	0.0264268		51	0.0267594	0.0317141	0.0326646	0.0375071				51	0.00185652	0.0070779	0.0336228	0.0396602	0.0678104		51	0.0106677	0.016915	0.0587466	0.0722946	0.119046		51	0.00597408	0.0269638	0.057884	0.0855675		51	0.0140953	0.033493	0.0543	0.0773382
51.5	0.0399873	0.0422148	0.0415772	0.0459628		51.5	0.0550846	0.0496425	0.0462932	0.0265435		51.5	0.0270847	0.0316681	0.0330119	0.0372922				51.5	0.00235296	0.00585284	0.033636	0.0401606	0.0676172		51.5	0.0102585	0.0169297	0.0576903	0.0730802	0.117272		51.5	0.00625888	0.0282314	0.0586537	0.0850696		51.5	0.0142446	0.0334575	0.0541565	0.0764333
52	0.0395408	0.0422818	0.0409538	0.0466248		52	0.0550841	0.0497963	0.0457352	0.026945		52	0.0273132	0.0319565	0.0331171	0.0371731				52	0.00291004	0.00584527	0.0334957	0.0411885	0.0688014		52	0.0100408	0.0167271	0.0580888	0.0737427	0.117716		52	0.00595072	0.0289138	0.0588985	0.0841627		52	0.0139495	0.033894	0.0532488	0.0760914
52.5	0.0394024	0.0429646	0.041153	0.0477973		52.5	0.0545299	0.0489229	0.0453069	0.026823		52.5	0.0274782	0.0316566	0.0338533	0.0368021				52.5	0.00348416	0.00517451	0.0349228	0.0423403	0.0688281		52.5	0.0102613	0.0168627	0.0579909	0.0739979	0.118473		52.5	0.00577732	0.0288714	0.0581947	0.0849784		52.5	0.013544	0.0340841	0.0522404	0.0766079
53	0.039486	0.0430931	0.0407248	0.0484684		53	0.0543331	0.0486438	0.0453291	0.0268325		53	0.0276626	0.0311218	0.0333583	0.0373884				53	0.00336968	0.0042183	0.0344284	0.0422001	0.0689866		53	0.010734	0.0173815	0.0569441	0.073388	0.11975		53	0.00637708	0.029264	0.0594335	0.0842098		53	0.0142839	0.035687	0.0523249	0.0770907
53.5	0.0394095	0.0432169	0.0408511	0.0490079		53.5	0.0544813	0.0478594	0.0451086	0.0262702		53.5	0.0273363	0.0320234	0.0343548	0.0371979				53.5	0.00319186	0.00349207	0.0342428	0.0420657	0.0689546		53.5	0.0109806	0.0177046	0.0577612	0.0738443	0.121038		53.5	0.00709577	0.0293151	0.0600125	0.0843164		53.5	0.01346	0.0364229	0.053395	0.0780526
54	0.0388793	0.0427257	0.0415376	0.0489473		54	0.0548779	0.0475044	0.0450392	0.0263525		54	0.0280128	0.0321723	0.034168	0.036994				54	0.00381309	0.00278893	0.0343059	0.0430746	0.0679113		54	0.0119342	0.0184722	0.0577539	0.0743464	0.122516		54	0.0068657	0.0286301	0.060651	0.0843454		54	0.0143369	0.0361108	0.0538208	0.0775122
54.5	0.0392501	0.0421823	0.0415204	0.0490299		54.5	0.0554474	0.0479208	0.0445475	0.0259331		54.5	0.0278431	0.0318377	0.0342685	0.0369204				54.5	0.00342757	0.00365756	0.0332712	0.0436353	0.0675994		54.5	0.0116845	0.0180917	0.0585689	0.0749468	0.122865		54.5	0.00628606	0.0293228	0.0611554	0.0844345		54.5	0.0133807	0.0370381	0.0546034	0.0772797
55	0.0394828	0.0418856	0.0424464	0.04906		55	0.0554357	0.0480223	0.0442563	0.0258646		55	0.0288915	0.0318854	0.0339955	0.036989				55	0.00311828	0.00397841	0.0323066	0.0436762	0.0665895		55	0.011311	0.0184587	0.0584918	0.0756194	0.122312		55	0.00681478	0.0292271	0.0614179	0.0843677		55	0.01269	0.0367256	0.0551669	0.0770238
55.5	0.0394901	0.0423122	0.0423864	0.0487728		55.5	0.0558187	0.0478603	0.0440878	0.0256562		55.5	0.0285399	0.0318879	0.0343626	0.0374548				55.5	0.00300774	0.00448654	0.0319286	0.043612	0.0660026		55.5	0.0114023	0.0179463	0.0593448	0.0757269	0.123476		55.5	0.0064832	0.0298471	0.0614894	0.0841921		55.5	0.0129717	0.0371414	0.0559223	0.0771748
56	0.0396176	0.042233	0.0425028	0.048316		56	0.0564179	0.0477031	0.043236	0.0253789		56	0.0281843	0.0321589	0.0345743	0.0381477				56	0.0024579	0.00452522	0.0314434	0.0437879	0.0666096		56	0.011359	0.0182778	0.0601401	0.0751268	0.123685		56	0.00746494	0.0300542	0.0609127	0.0850771		56	0.0132806	0.0370305	0.0559285	0.0757135
56.5	0.0401859	0.0427095	0.0420601	0.048362		56.5	0.0561428	0.0478668	0.0435537	0.0252872		56.5	0.0277805	0.0325754	0.0350613	0.0383137				56.5	0.00129435	0.00474128	0.0313435	0.0442831	0.0666296		56.5	0.0110809	0.0186533	0.0599552	0.0752658	0.123261		56.5	0.00579807	0.0291759	0.060913	0.0856565		56.5	0.0133728	0.0372785	0.0562192	0.0745311
57	0.040144	0.0432084	0.0420746	0.0476631		57	0.0556446	0.0480317	0.0434753	0.0246379		57	0.0272467	0.0324894	0.0351851	0.0387753				57	0.00215177	0.00561426	0.0310466	0.0444922	0.0678674		57	0.0109921	0.0195629	0.0605691	0.076442	0.122144		57	0.00574848	0.0299161	0.0614176	0.0864283		57	0.0127979	0.0378217	0.0568713	0.0753221
57.5	0.0407286	0.0431311	0.0424253	0.0469389		57.5	0.0555125	0.0478659	0.0438194	0.0250879		57.5	0.0268786	0.032718	0.034931	0.0388958				57.5	0.00186041	0.00637051	0.0308715	0.0434929	0.067364		57.5	0.010322	0.01895	0.0601023	0.0768759	0.12158		57.5	0.0047084	0.0305198	0.0613794	0.0874217		57.5	0.0122552	0.0374661	0.0574989	0.0757153
58	0.0407102	0.0427784	0.042324	0.0469928		58	0.0555428	0.0487617	0.0438908	0.0252456		58	0.0267054	0.0324201	0.0341103	0.0389359				58	0.00087824	0.00706427	0.0296719	0.0430655	0.0677118		58	0.0108227	0.0184273	0.0593238	0.0768667	0.121645		58	0.0045344	0.0299986	0.062129	0.0876516		58	0.0122821	0.0372608	0.0578649	0.0757666
58.5	0.0410083	0.0427632	0.0419645	0.0461916		58.5	0.0552061	0.0487213	0.0437224	0.025084		58.5	0.0269953	0.0327818	0.0345664	0.0389345				58.5	0.00074291	0.00790835	0.0291613	0.0428587	0.0671567		58.5	0.0121977	0.0188759	0.0602239	0.0762685	0.121099		58.5	0.00374068	0.0294417	0.0628901	0.0879273		58.5	0.0121229	0.0373597	0.0579134	0.0758855
59	0.0413378	0.0420171	0.0423272	0.0459222		59	0.0556954	0.0487442	0.0429521	0.0251053		59	0.0269553	0.0326736	0.0348633	0.0391878				59	0.00026569	0.00795201	0.0283303	0.0422884	0.0675214		59	0.0108499	0.0193688	0.0599489	0.0754865	0.120218		59	0.00340194	0.0292748	0.0626462	0.087925		59	0.0122417	0.0373686	0.058291	0.0766688
59.5	0.0420357	0.0424686	0.0424793	0.0457525		59.5	0.0551872	0.0492066	0.043345	0.0254523		59.5	0.0271616	0.0322416	0.0351116	0.0400863				59.5	0.00025136	0.0089232	0.0284961	0.0416647	0.0669667		59.5	0.0102984	0.0193093	0.0601773	0.07538	0.119645		59.5	0.00482981	0.0289409	0.0630459	0.0883251		59.5	0.0126813	0.0379338	0.0580502	0.0773745
60	0.0423554	0.0431353	0.0422584	0.0463064		60	0.0556461	0.0498595	0.0435216	0.0253542		60	0.0266309	0.0317664	0.0353975	0.0396499				60	0.00088327	0.009065	0.0274969	0.0417213	0.0673496		60	0.00959826	0.0189936	0.061102	0.0763411	0.118929		60	0.00484834	0.0285766	0.0633609	0.089355		60	0.0133582	0.0380682	0.0587334	0.077751
60.5	0.0425338	0.043362	0.0417392	0.0467337		60.5	0.0559873	0.0505328	0.0439043	0.0257667		60.5	0.026782	0.0318141	0.0353168	0.0391075				60.5	0.00175155	0.00928429	0.0283737	0.0420558	0.0670207		60.5	0.00945444	0.0189752	0.059803	0.0767639	0.118235		60.5	0.00643734	0.0285469	0.0629146	0.089678		60.5	0.0132986	0.0380762	0.0585589	0.0771478
61	0.0426458	0.04372	0.0413719	0.0470409		61	0.0564298	0.0505463	0.0444537	0.0258974		61	0.0267807	0.0312276	0.0355521	0.038581				61	0.00324778	0.00928205	0.0281591	0.0429832	0.0668753		61	0.00952716	0.0195535	0.0593917	0.0769338	0.117762		61	0.00701851	0.0295076	0.0627097	0.0892155		61	0.0128382	0.0386349	0.058215	0.077535
61.5	0.042487	0.0438433	0.0407594	0.0472144		61.5	0.0566924	0.0508015	0.0455403	0.0260336		61.5	0.0271107	0.030588	0.035125	0.0386572				61.5	0.00322803	0.00869357	0.0292624	0.042935	0.0673115		61.5	0.00891568	0.0200804	0.0593673	0.0771695	0.116594		61.5	0.00745409	0.0306207	0.0626535	0.0892232		61.5	0.012871	0.0390063	0.0580685	0.0776569
62	0.042633	0.0438581	0.0405699	0.0476636		62	0.0563357	0.0511809	0.0458777	0.0258771		62	0.027019	0.0302684	0.0352553	0.0383103				62	0.00376814	0.00810918	0.0302908	0.0431939	0.0678292		62	0.0090891	0.0206501	0.0604453	0.0765983	0.117524		62	0.00799179	0.0307983	0.0621598	0.0891441		62	0.0122353	0.0385997	0.0580077	0.078844
62.5	0.0428869	0.0442693	0.0409414	0.0484637		62.5	0.0568453	0.0508996	0.0468331	0.0258059		62.5	0.0271257	0.0293675	0.0351966	0.0384782				62.5	0.00421394	0.00865695	0.0316068	0.043441	0.0682772		62.5	0.00978973	0.0199989	0.0598982	0.0767835	0.119243		62.5	0.00831492	0.0305332	0.0620099	0.0904132		62.5	0.0121319	0.0381642	0.0582551	0.0797766
63	0.0427212	0.0437688	0.040588	0.0485782		63	0.056897	0.0507941	0.0471365	0.0257373		63	0.0278683	0.0289628	0.0354525	0.0385854				63	0.00394362	0.00853247	0.0311045	0.0432805	0.0685968		63	0.00984497	0.0205407	0.0588625	0.0765083	0.120646		63	0.0084676	0.0298364	0.0629346	0.089126		63	0.0123225	0.0384752	0.0589777	0.0801979
63.5	0.0419584	0.0437953	0.0411847	0.0481141		63.5	0.0570706	0.0511082	0.0477203	0.0257275		63.5	0.0282068	0.0287448	0.0353524	0.0384753				63.5	0.00432433	0.00810094	0.0313856	0.0439909	0.0692552		63.5	0.00933011	0.0214056	0.0590627	0.0767448	0.120388		63.5	0.00785456	0.0293165	0.0631717	0.0884308		63.5	0.0118757	0.0380301	0.0594792	0.079701
64	0.0416751	0.0437591	0.0409274	0.0479927		64	0.0573114	0.0511952	0.0472891	0.0255684		64	0.0287453	0.0286464	0.034312	0.0384155				64	0.00486915	0.00832966	0.0318847	0.0435547	0.0688406		64	0.00911212	0.0221052	0.0595906	0.0774209	0.120653		64	0.00693125	0.029874	0.0638317	0.0876304		64	0.0121179	0.0374704	0.0592113	0.0793746
64.5	0.0418506	0.043831	0.040747	0.0481443		64.5	0.0583991	0.0513111	0.047231	0.0256054		64.5	0.0290333	0.0288901	0.0342721	0.0384465				64.5	0.00462606	0.00879223	0.0315156	0.0426738	0.0682464		64.5	0.00868423	0.0208218	0.0610748	0.0773506	0.12062		64.5	0.00591973	0.0306581	0.0638758	0.0880603		64.5	0.0108784	0.0382264	0.0589267	0.0796962
65	0.0414417	0.0443804	0.0406942	0.0480202		65	0.058472	0.0509894	0.0467816	0.0259393		65	0.0301745	0.0287506	0.0339701	0.0386932				65	0.00540355	0.00878433	0.0317456	0.0430618	0.0688408		65	0.00866395	0.0209813	0.0620291	0.0778184	0.120769		65	0.00538559	0.0307537	0.0641614	0.0876653		65	0.0105869	0.0377547	0.0587123	0.0795397
65.5	0.0407823	0.0443503	0.0406614	0.047785		65.5	0.0584556	0.0506509	0.0464703	0.0255102		65.5	0.030161	0.0291116	0.0343983	0.038326				65.5	0.00494696	0.00884496	0.0317329	0.0428123	0.069524		65.5	0.00793131	0.0208715	0.0635565	0.0782612	0.121663		65.5	0.00506057	0.0305246	0.063558	0.0873578		65.5	0.0105398	0.0377195	0.0579817	0.0787991
66	0.0412612	0.0441293	0.0409788	0.048097		66	0.0586756	0.0504942	0.0460049	0.0248218		66	0.0293886	0.0301869	0.0338797	0.0379891				66	0.00443145	0.00810202	0.0324946	0.0427313	0.0695195		66	0.00733779	0.0213526	0.0647218	0.0781134	0.122374		66	0.0054125	0.030225	0.0629202	0.0880633		66	0.0101066	0.038291	0.0573168	0.076931
66.5	0.0411464	0.0442002	0.0414422	0.0482502		66.5	0.0583847	0.050492	0.0465554	0.024366		66.5	0.0288255	0.0303265	0.0335083	0.0382342				66.5	0.00512007	0.00792207	0.0322138	0.0439739	0.0693898		66.5	0.0078836	0.0223554	0.064834	0.0787906	0.123126		66.5	0.00483905	0.0303706	0.0621767	0.0868698		66.5	0.0101836	0.0383213	0.0564404	0.0776012
67	0.0404098	0.0440642	0.041984	0.048327		67	0.0581532	0.0509701	0.0458805	0.0235594		67	0.0279982	0.0304478	0.0334708	0.0388628				67	0.00559861	0.00876216	0.031931	0.0434557	0.0691699		67	0.00796139	0.0216938	0.0652373	0.0794868	0.124533		67	0.00540891	0.0317549	0.0620981	0.0865909		67	0.0102835	0.0380735	0.0555481	0.0769753
67.5	0.0401779	0.0436631	0.0423804	0.0487843		67.5	0.0587612	0.051233	0.0454124	0.0240173		67.5	0.0278537	0.0305648	0.0333067	0.0386711				67.5	0.00508325	0.00836248	0.0311523	0.0438341	0.0684032		67.5	0.00814085	0.021193	0.0642084	0.0797001	0.126047		67.5	0.00474971	0.0325587	0.061672	0.0866231		67.5	0.0102912	0.0373201	0.055442	0.0773439
68	0.0401842	0.042964	0.0427093	0.0494808		68	0.0583559	0.0514836	0.0449656	0.024233		68	0.0275854	0.030862	0.0333429	0.0385316				68	0.00436894	0.00778905	0.0301482	0.0443305	0.068005		68	0.00958023	0.0205894	0.0637856	0.0796466	0.127878		68	0.00505807	0.0324905	0.0612141	0.0861844		68	0.0105347	0.0371439	0.054888	0.0769422
68.5	0.0406918	0.0431121	0.0425948	0.0488095		68.5	0.0574505	0.0507538	0.0448774	0.0244656		68.5	0.0270299	0.0311515	0.0332281	0.0383592				68.5	0.00403731	0.0076739	0.0292676	0.0435836	0.0676315		68.5	0.00874113	0.0208633	0.064327	0.0792486	0.127648		68.5	0.00561687	0.0326126	0.0612933	0.0873539		68.5	0.0108956	0.0373147	0.0552211	0.0763505
69	0.0405672	0.042804	0.0424101	0.0490085		69	0.0576524	0.051486	0.0448978	0.0248789		69	0.0265676	0.0314837	0.0326462	0.0389157				69	0.00228259	0.00809439	0.0280874	0.0425569	0.0679216		69	0.00806505	0.0209407	0.0639015	0.0793421	0.127504		69	0.00659104	0.0330447	0.0617448	0.0874547		69	0.0119847	0.037166	0.055814	0.0764111
69.5	0.0409248	0.042785	0.0424758	0.0491397		69.5	0.0570041	0.0517805	0.0450602	0.0250821		69.5	0.0262075	0.0319909	0.0320514	0.0388102				69.5	0.00136662	0.00904236	0.027605	0.0425101	0.0675004		69.5	0.00843873	0.0211704	0.0648169	0.079808	0.127842		69.5	0.00759499	0.0326039	0.0619133	0.0877963		69.5	0.0127853	0.0376356	0.0551838	0.0761268
70	0.0407552	0.0423074	0.0427563	0.0497271		70	0.0574424	0.0523495	0.0444351	0.0254803		70	0.0262292	0.0320346	0.0312636	0.038737				70	0.00226968	0.00881938	0.0272966	0.0436628	0.0676077		70	0.00831174	0.0207254	0.0651171	0.0803816	0.127935		70	0.00816766	0.0328507	0.0615764	0.0882945		70	0.0130975	0.0370375	0.0558368	0.0761591
70.5	0.0411581	0.0420481	0.0428045	0.0495426		70.5	0.0575587	0.0524512	0.0454407	0.0256736		70.5	0.0261937	0.0317023	0.0309891	0.0386807				70.5	0.00185532	0.00882986	0.0282091	0.0440903	0.0664682		70.5	0.00987252	0.0212479	0.0650372	0.0802352	0.128253		70.5	0.00950399	0.0324849	0.060777	0.0888542		70.5	0.0126406	0.0368712	0.0553802	0.0753422
71	0.0415016	0.0418093	0.043176	0.0488131		71	0.05706	0.0522088	0.0466039	0.0260459		71	0.0262635	0.0313805	0.0313671	0.0385434				71	0.00097776	0.00844266	0.027789	0.0449558	0.0656968		71	0.0113828	0.0206573	0.0649748	0.0806677	0.128753		71	0.0100007	0.0321836	0.0606932	0.0887972		71	0.0123511	0.0363578	0.0543932	0.0756558
71.5	0.0417722	0.0415896	0.0435209	0.0487684		71.5	0.0565689	0.0515685	0.0474096	0.0273476		71.5	0.026941	0.0312944	0.03137	0.0382434				71.5	0.00122566	0.00869231	0.0289093	0.0456249	0.0649799		71.5	0.0120933	0.0204028	0.0655283	0.0802413	0.128822		71.5	0.010672	0.0322536	0.0615028	0.0885096		71.5	0.0129561	0.0355922	0.054677	0.0755813
72	0.0423233	0.0405047	0.0435843	0.0487941		72	0.0565972	0.051506	0.0474745	0.0271293		72	0.0271973	0.0313031	0.0322812	0.0383777				72	0.00058009	0.008998	0.0289097	0.045388	0.0654243		72	0.0131128	0.0203058	0.0666834	0.08036	0.129372		72	0.0115704	0.0323662	0.061513	0.0891691		72	0.0121018	0.0349902	0.0556219	0.0765595
72.5	0.0419881	0.0405348	0.0434269	0.0486475		72.5	0.05672	0.0508448	0.0476905	0.0272119		72.5	0.0269986	0.0308021	0.0327518	0.0381895				72.5	0.00028523	0.0101614	0.0293822	0.0456748	0.0658794		72.5	0.0136382	0.0207703	0.0662195	0.0798324	0.129904		72.5	0.0112421	0.0312239	0.0617507	0.0893252		72.5	0.0112134	0.0355875	0.0565538	0.0767485
73	0.0417468	0.0402766	0.0426155	0.048051		73	0.0564255	0.0504945	0.0479858	0.0272131		73	0.0270318	0.0302841	0.0331796	0.0380877				73	0.00025038	0.00973828	0.0293754	0.0451678	0.0662346		73	0.0139273	0.0213019	0.0662974	0.0788317	0.12983		73	0.0108758	0.0305114	0.0623169	0.0877438		73	0.0106055	0.036407	0.057548	0.0762724
73.5	0.0413232	0.0411092	0.0427648	0.0473376		73.5	0.0563631	0.050166	0.0479142	0.027169		73.5	0.0273275	0.0300673	0.0327621	0.038032				73.5	-0.00043947	0.00815957	0.0297101	0.0447282	0.0666799		73.5	0.0132687	0.0218253	0.067256	0.0795725	0.129547		73.5	0.0108799	0.0310066	0.0632364	0.0880064		73.5	0.0103656	0.0359765	0.0581113	0.0769541
74	0.0416151	0.0412175	0.0428041	0.0469179		74	0.0558599	0.0497746	0.0471885	0.0269768		74	0.0279897	0.030239	0.0330544	0.0381138				74	-0.00109896	0.00814186	0.0303109	0.0436145	0.0669036		74	0.0124901	0.0216698	0.0681075	0.0793049	0.12927		74	0.0101554	0.0320037	0.0638243	0.0874334		74	0.0101063	0.0364319	0.0583595	0.0775183
74.5	0.0418498	0.0412187	0.0427128	0.0469122		74.5	0.0569489	0.0494692	0.0466916	0.0263754		74.5	0.0280439	0.0301729	0.033926	0.0386222				74.5	-0.00037039	0.00816176	0.0306825	0.0439392	0.0664369		74.5	0.0114846	0.0220447	0.067979	0.0792247	0.128587		74.5	0.0094315	0.0317945	0.0640789	0.0869686		74.5	0.00890908	0.0365688	0.0587485	0.0771896
75	0.042012	0.0412354	0.0427612	0.0464786		75	0.0568994	0.0500317	0.0463388	0.0261281		75	0.0286215	0.0300889	0.0340242	0.0385401				75	-0.00055193	0.0085982	0.03096	0.0440907	0.0668241		75	0.0110368	0.0226592	0.0679062	0.0798682	0.127503		75	0.00880595	0.0310965	0.0645275	0.0864098		75	0.00934267	0.0365819	0.0589512	0.0767572
75.5	0.0422435	0.0410235	0.0429472	0.0459673		75.5	0.0571755	0.0498982	0.0459955	0.0250292		75.5	0.0289478	0.0303229	0.0341656	0.0382895				75.5	-0.00082716	0.00885961	0.0315008	0.0435963	0.0671648		75.5	0.0100381	0.023435	0.0677699	0.0800837	0.127347		75.5	0.00862917	0.0304028	0.0643873	0.0865291		75.5	0.00937468	0.0369901	0.0589062	0.0763055
76	0.0429349	0.0409807	0.0437641	0.0462435		76	0.0574692	0.0498367	0.0454573	0.0247745		76	0.0283612	0.030483	0.0345619	0.0388432				76	-0.0006757	0.00821009	0.0313937	0.0438044	0.0664454		76	0.0102209	0.0236573	0.0674979	0.0803364	0.128422		76	0.00830566	0.0299732	0.0643742	0.0867443		76	0.00935742	0.0381071	0.0583127	0.0756107
76.5	0.0424092	0.0408	0.0436221	0.0463709		76.5	0.0573209	0.0497329	0.0452164	0.0245955		76.5	0.0284313	0.0303621	0.0343883	0.0391283				76.5	0.00017018	0.00828319	0.0315237	0.0437804	0.0670465		76.5	0.0106659	0.0239753	0.0670968	0.0800599	0.128896		76.5	0.00740218	0.0296182	0.0645954	0.08594		76.5	0.00973245	0.0378769	0.057648	0.0759497
77	0.0420802	0.0404646	0.0443108	0.0462481		77	0.0576398	0.0501791	0.0444635	0.0238058		77	0.0284392	0.0309394	0.0350091	0.0388544				77	0.00024103	0.00783009	0.0314175	0.0428359	0.0675338		77	0.00959741	0.0235563	0.0669772	0.0801701	0.129056		77	0.00676629	0.0296475	0.0642121	0.0870817		77	0.00992906	0.0367805	0.0575753	0.0755798
77.5	0.0422539	0.0408741	0.0439513	0.0462653		77.5	0.0576409	0.0503924	0.0443243	0.0235371		77.5	0.0291027	0.0313325	0.0346303	0.0376047				77.5	0.00083088	0.0073059	0.0319546	0.0422442	0.0680788		77.5	0.00930491	0.0234336	0.0661487	0.0803727	0.128974		77.5	0.00620848	0.0295789	0.0638755	0.0869889		77.5	0.0107192	0.036212	0.0572263	0.0764385
78	0.0426221	0.0407633	0.0437263	0.0461771		78	0.056721	0.0506719	0.0441057	0.0232936		78	0.0290997	0.0311761	0.0342618	0.0380452				78	0.00111172	0.0077546	0.0314144	0.0426356	0.0686752		78	0.0096155	0.0230945	0.0663907	0.0798719	0.129698		78	0.00539466	0.0298002	0.0641079	0.0866908		78	0.0115096	0.0353498	0.0576679	0.0755808
78.5	0.0426895	0.0407369	0.0433846	0.0457766		78.5	0.0567571	0.0510946	0.0441137	0.0227064		78.5	0.0289232	0.031317	0.034244	0.0372469				78.5	0.0009968	0.00794825	0.0310575	0.0420875	0.0694383		78.5	0.00802479	0.0235224	0.0663526	0.078972	0.128655		78.5	0.00522567	0.0306421	0.0643115	0.0872271		78.5	0.0123063	0.0350165	0.0570301	0.0751514
79	0.042398	0.0399215	0.0435319	0.0460886		79	0.057113	0.0517683	0.0443019	0.0223369		79	0.0299883	0.031543	0.0339177	0.0373805				79	0.00046712	0.00848826	0.0309448	0.0425142	0.0693601		79	0.00886838	0.023909	0.0664313	0.078853	0.128975		79	0.00483626	0.0311459	0.0647856	0.0874636		79	0.0130075	0.0347107	0.0565215	0.0756978
79.5	0.0423088	0.0396833	0.0438351	0.0462862		79.5	0.0572006	0.0520439	0.0438244	0.0222226		79.5	0.0298162	0.0322228	0.0335527	0.0370997				79.5	0.0015325	0.00981747	0.0311678	0.0434884	0.0692484		79.5	0.00845379	0.0239209	0.0664936	0.0785318	0.129795		79.5	0.00426004	0.0310912	0.0646901	0.0869167		79.5	0.0129813	0.0342596	0.0557052	0.0759068
80	0.0428766	0.0396196	0.0440991	0.0466156		80	0.0570706	0.0529403	0.0438748	0.0220617		80	0.0302848	0.0319068	0.0335821	0.0374758				80	0.00296262	0.00954556	0.0303915	0.0438107	0.068384		80	0.00817523	0.023434	0.0662686	0.0788566	0.12982		80	0.00386348	0.0312399	0.0644465	0.0879229		80	0.0133034	0.0327745	0.0557455	0.0764614
80.5	0.0430007	0.0399182	0.0444816	0.0472218		80.5	0.0574464	0.0532539	0.0447735	0.0219418		80.5	0.0297772	0.031749	0.0334911	0.037346				80.5	0.00281899	0.0100464	0.0307532	0.0439828	0.0681283		80.5	0.00860703	0.0232022	0.0665974	0.0791625	0.12959		80.5	0.00403626	0.0307587	0.0644249	0.0885489		80.5	0.0138244	0.0318357	0.0554453	0.0768102
81	0.0426548	0.0402933	0.0450067	0.0477685		81	0.0572136	0.0531926	0.0454361	0.0224174		81	0.0296837	0.0317541	0.0331953	0.0370957				81	0.00374229	0.0110515	0.0310331	0.0437788	0.0678796		81	0.00885427	0.0228516	0.0667542	0.0793104	0.130041		81	0.00390767	0.0308142	0.0642744	0.088703		81	0.0138433	0.0303367	0.0557148	0.0778093
81.5	0.0424932	0.0407761	0.044995	0.0489169		81.5	0.0567893	0.053287	0.0455573	0.0224281		81.5	0.0300968	0.0319779	0.0335508	0.0371802				81.5	0.00520965	0.0116213	0.0315201	0.0442155	0.068113		81.5	0.0078598	0.0230656	0.0677526	0.0797478	0.129779		81.5	0.00379061	0.0309441	0.064902	0.0888809		81.5	0.0137721	0.0304117	0.0560559	0.0779043
82	0.042291	0.0408061	0.0447575	0.049107		82	0.0572527	0.0534964	0.0454553	0.0219347		82	0.0296602	0.031581	0.0340746	0.0374359				82	0.00592754	0.0118125	0.031234	0.0442854	0.0689262		82	0.00750546	0.0235928	0.0682101	0.0810347	0.129584		82	0.00456911	0.0306732	0.0651866	0.0902831		82	0.0133041	0.0312069	0.0563209	0.0787277
82.5	0.0417974	0.0415461	0.0444635	0.0491176		82.5	0.0573613	0.053617	0.0451343	0.0220151		82.5	0.0290913	0.0310991	0.0342046	0.0376962				82.5	0.00668305	0.0122915	0.0320067	0.0449553	0.0690913		82.5	0.00690344	0.0245737	0.0686326	0.0812444	0.129909		82.5	0.00456875	0.0296687	0.0651039	0.0907514		82.5	0.0127579	0.0320064	0.0564586	0.0797502
83	0.0416969	0.0415992	0.0440625	0.0486106		83	0.0573144	0.05383	0.045085	0.0221034		83	0.0287413	0.0307088	0.0343919	0.0379541				83	0.00663253	0.0114741	0.0328029	0.0451798	0.0689716		83	0.00670091	0.0241536	0.0690065	0.0822989	0.13013		83	0.00524685	0.0301797	0.0660699	0.0915224		83	0.0124926	0.0322742	0.0563028	0.0797926
83.5	0.0414222	0.0419365	0.0440319	0.0492275		83.5	0.0576501	0.0540269	0.0449365	0.0219337		83.5	0.0282854	0.0303922	0.0343813	0.0376388				83.5	0.00691705	0.0102105	0.0333402	0.0451882	0.068427		83.5	0.00519281	0.0250784	0.0689347	0.0842204	0.130208		83.5	0.00527683	0.0304112	0.0661102	0.0919307		83.5	0.0122877	0.0321956	0.0565862	0.0811841
84	0.0420818	0.0413524	0.0439957	0.0490661		84	0.0576427	0.0544374	0.0450824	0.022071		84	0.0276945	0.0306656	0.0342908	0.0379364				84	0.00665461	0.0104381	0.0345372	0.0456961	0.068726		84	0.00458729	0.0254399	0.068801	0.0847817	0.129455		84	0.00581551	0.0297964	0.065929	0.0911312		84	0.0116116	0.0334319	0.0559387	0.0809782
84.5	0.0422378	0.0415331	0.0435219	0.04929		84.5	0.0587321	0.0545694	0.0446127	0.0226184		84.5	0.0265016	0.0306228	0.0346049	0.0382327				84.5	0.00705799	0.0105355	0.034154	0.0455631	0.0688861		84.5	0.00485785	0.0268161	0.0685984	0.0854267	0.129368		84.5	0.00643621	0.0294183	0.0656166	0.0907931		84.5	0.0104762	0.0332778	0.0562582	0.0808651
85	0.0425278	0.0417024	0.0434773	0.04872		85	0.0585003	0.0550429	0.0443871	0.0240652		85	0.0266406	0.0304528	0.0347204	0.0373369				85	0.00612376	0.0102677	0.0353784	0.0447636	0.0694014		85	0.00502543	0.0263045	0.0692703	0.0863585	0.129469		85	0.0063739	0.0283355	0.0650925	0.0899847		85	0.0108907	0.0336514	0.0562256	0.0806338
85.5	0.0428463	0.0419961	0.0429235	0.0490337		85.5	0.0585343	0.0545796	0.0444133	0.0244548		85.5	0.0258597	0.0302129	0.0347826	0.0369983				85.5	0.00568138	0.00970445	0.0348007	0.0444741	0.0695881		85.5	0.00437288	0.0260695	0.0691691	0.0859883	0.129684		85.5	0.00707599	0.0285923	0.0653599	0.0901572		85.5	0.0103073	0.0346223	0.0557769	0.0800461
86	0.0429577	0.0415078	0.042957	0.0489498		86	0.0583727	0.054261	0.0448153	0.025854		86	0.0251465	0.0298561	0.0352648	0.0371992				86	0.00450464	0.0096304	0.0343026	0.0443321	0.0698169		86	0.00479742	0.025027	0.0703276	0.0860628	0.130842		86	0.00747422	0.0291867	0.0651654	0.089491		86	0.00991298	0.0344834	0.0551674	0.0801526
86.5	0.0427063	0.041681	0.0427934	0.0490811		86.5	0.0587808	0.0544439	0.0447213	0.0260811		86.5	0.0252034	0.0298981	0.0347931	0.0368766				86.5	0.00463538	0.00882829	0.0345207	0.0446906	0.0713703		86.5	0.00453577	0.0250121	0.0709268	0.0854345	0.129993		86.5	0.00833153	0.0284005	0.0644052	0.0888654		86.5	0.00965511	0.034361	0.0553333	0.0806644
87	0.0428909	0.0412474	0.0430574	0.0481764		87	0.0588247	0.0552632	0.0451159	0.0258716		87	0.0256587	0.0301596	0.0344884	0.0364818				87	0.00553397	0.00873958	0.0337412	0.044147	0.0711382		87	0.00470328	0.0247539	0.071041	0.0847617	0.130034		87	0.00916794	0.0288144	0.063019	0.0888725		87	0.0101402	0.0335042	0.0557243	0.0806574
87.5	0.0431205	0.0409841	0.0423579	0.0482419		87.5	0.05911	0.0552883	0.0451163	0.0253776		87.5	0.0258722	0.0302628	0.0334994	0.0361497				87.5	0.00504619	0.00969255	0.0331956	0.0438465	0.0712502		87.5	0.00481083	0.0244625	0.0713792	0.0838326	0.130851		87.5	0.00966965	0.0292917	0.0630025	0.087941		87.5	0.0110066	0.033399	0.0560422	0.0807754
88	0.0428133	0.0403951	0.0430805	0.0485151		88	0.0593061	0.0551119	0.0451689	0.025302		88	0.0254514	0.0304236	0.0329118	0.0368062				88	0.00457936	0.00995696	0.0315925	0.0444648	0.0709796		88	0.00590043	0.023338	0.071361	0.0823467	0.130882		88	0.0102043	0.0300946	0.0631298	0.087872		88	0.0110033	0.033735	0.0573445	0.0807759
88.5	0.0423746	0.039876	0.0436192	0.047906		88.5	0.0592068	0.0544637	0.0449878	0.0250409		88.5	0.0259215	0.0302772	0.0326017	0.0355485				88.5	0.00385426	0.00922055	0.0304414	0.0438398	0.0712657		88.5	0.00605478	0.0233221	0.0712069	0.0813136	0.131125		88.5	0.0101606	0.0320432	0.0627093	0.0873319		88.5	0.0110327	0.0332382	0.0570428	0.0810851
89	0.0426684	0.0396682	0.0441562	0.0474257		89	0.0585873	0.0544875	0.0453847	0.0244027		89	0.0270069	0.0298674	0.0317374	0.0354999				89	0.00341242	0.00911064	0.0296176	0.0435746	0.0703755		89	0.00603164	0.0233125	0.0708261	0.080268	0.131188		89	0.00961162	0.032785	0.0637499	0.0872539		89	0.0107847	0.0328736	0.0585534	0.0812557
89.5	0.0429752	0.0401471	0.0442176	0.0471831		89.5	0.0582543	0.0544938	0.0450563	0.0240846		89.5	0.0267201	0.0295875	0.0315648	0.0359635				89.5	0.00399917	0.00893301	0.0278335	0.042792	0.0699614		89.5	0.00598569	0.0226825	0.0713235	0.0798163	0.130364		89.5	0.00881943	0.0329453	0.0632848	0.0869693		89.5	0.0108001	0.0321464	0.0594906	0.0805584
90	0.042852	0.040493	0.0445772	0.0475577		90	0.0581416	0.0544437	0.0458704	0.0235977		90	0.0272959	0.0291308	0.0312713	0.0364032				90	0.0047534	0.0089991	0.0265472	0.043083	0.069963		90	0.00535685	0.0221189	0.072756	0.0805853	0.12946		90	0.00888694	0.0328906	0.0638003	0.0883733		90	0.0120155	0.0314479	0.0605434	0.0802661
90.5	0.0421942	0.0412604	0.0444275	0.0475025		90.5	0.0579866	0.053682	0.0458537	0.0231648		90.5	0.0275529	0.0286476	0.030342	0.0359606				90.5	0.0044334	0.00934574	0.0268292	0.042465	0.0703614		90.5	0.0054412	0.0215865	0.0723206	0.0818418	0.128776		90.5	0.00887182	0.033537	0.0634685	0.0886504		90.5	0.0131041	0.0306331	0.0614645	0.0799187
91	0.0421302	0.0415661	0.0445657	0.0475807		91	0.0578726	0.0529197	0.0458249	0.0227179		91	0.0278038	0.0280144	0.0305799	0.036231				91	0.00380759	0.00947315	0.026576	0.0427102	0.0707326		91	0.00527588	0.0215952	0.072169	0.0827172	0.128529		91	0.00944759	0.0345957	0.0633231	0.0894709		91	0.0141634	0.0305877	0.0617087	0.0793059
91.5	0.0420078	0.0415532	0.04386	0.0477028		91.5	0.0571077	0.0528815	0.0450608	0.0224974		91.5	0.028724	0.0276318	0.0309412	0.0365357				91.5	0.00400466	0.0089663	0.0263672	0.043528	0.0709978		91.5	0.00508605	0.0220199	0.0723791	0.0836579	0.129229		91.5	0.00879454	0.0349143	0.0637594	0.0894927		91.5	0.015012	0.0310848	0.0611784	0.0782786
92	0.0418839	0.0417911	0.0433144	0.0474604		92	0.0572603	0.0530968	0.0444588	0.0220522		92	0.0281986	0.0271713	0.0309375	0.0370772				92	0.00414752	0.00946859	0.0265191	0.0432975	0.0712592		92	0.00529369	0.0228659	0.0723377	0.0848817	0.129502		92	0.00873268	0.0342385	0.0637639	0.0905339		92	0.0158156	0.0318267	0.0607711	0.0777917
92.5	0.0416382	0.0417934	0.0426575	0.0470633		92.5	0.0573793	0.0534409	0.044291	0.0218503		92.5	0.0282497	0.027033	0.0306821	0.0373941				92.5	0.00415807	0.0102546	0.0281832	0.0432409	0.0712411		92.5	0.00479033	0.02364	0.0726614	0.0853179	0.129751		92.5	0.00845133	0.0335316	0.0639855	0.0909293		92.5	0.0166432	0.0319023	0.0597547	0.0782902
93	0.0416479	0.0421516	0.0420561	0.04712		93	0.0572019	0.0532588	0.0441998	0.0217614		93	0.028048	0.0272994	0.0307427	0.03708				93	0.00442513	0.00995817	0.0294779	0.0434076	0.0710367		93	0.00430294	0.0231284	0.072103	0.0858107	0.12952		93	0.00788806	0.0339547	0.064503	0.0908086		93	0.0167344	0.0316934	0.0582085	0.0779646
93.5	0.0417121	0.0419863	0.0420163	0.0475073		93.5	0.0570966	0.053496	0.044603	0.0217439		93.5	0.0278311	0.0279553	0.0305901	0.0371931				93.5	0.00554132	0.0098771	0.0298763	0.043389	0.0705006		93.5	0.00363215	0.0232898	0.0713326	0.0867317	0.129804		93.5	0.00725965	0.0329144	0.0643672	0.0903561		93.5	0.0164956	0.0322602	0.057742	0.0788575
94	0.0416849	0.041732	0.041728	0.0476187		94	0.0569061	0.0535917	0.0446847	0.0222579		94	0.0279414	0.0285541	0.0306463	0.0368694				94	0.00523217	0.0101818	0.0306667	0.0436708	0.0704991		94	0.0045633	0.0229676	0.0716043	0.0879896	0.129404		94	0.00795065	0.0325116	0.0641692	0.0905343		94	0.0163574	0.0321791	0.0553558	0.0794758
94.5	0.0411272	0.0424326	0.0414718	0.0478347		94.5	0.0570204	0.053159	0.0446757	0.0226772		94.5	0.0277415	0.0280378	0.0316653	0.036903				94.5	0.00589438	0.0100088	0.0312675	0.0433142	0.0700762		94.5	0.00485823	0.0236161	0.0717427	0.0880026	0.129726		94.5	0.00738704	0.0323827	0.0639173	0.0899451		94.5	0.016085	0.0320505	0.0542813	0.0793249
95	0.0419323	0.04344	0.0414222	0.048008		95	0.0560478	0.0536357	0.044044	0.0232731		95	0.0278809	0.028675	0.0323482	0.036468				95	0.00562658	0.00972112	0.0337656	0.0441509	0.0701613		95	0.00514593	0.0231186	0.0724408	0.0884892	0.130213		95	0.00559824	0.0326474	0.0634533	0.0890852		95	0.0162565	0.0323813	0.0534892	0.0791501
95.5	0.0420924	0.0440474	0.0410933	0.0485174		95.5	0.0560671	0.0533748	0.0442087	0.0231239		95.5	0.0273319	0.0293295	0.0325717	0.0367282				95.5	0.00575302	0.00937471	0.0327749	0.0441592	0.0699341		95.5	0.00426954	0.0233233	0.0715082	0.0884337	0.130403		95.5	0.00448296	0.0329165	0.0635336	0.0899419		95.5	0.0162748	0.032698	0.0523018	0.0792735
96	0.0419588	0.0435351	0.040811	0.0480894		96	0.0565478	0.0539383	0.0442787	0.0234065		96	0.0271301	0.0299612	0.0333479	0.0376629				96	0.00659313	0.00897574	0.0327499	0.0444083	0.07054		96	0.00414971	0.0232935	0.0719545	0.0885482	0.1318		96	0.00465301	0.032238	0.0632808	0.089728		96	0.0162976	0.0327713	0.052425	0.0798133
96.5	0.0423089	0.0434863	0.0413307	0.0480536		96.5	0.0567523	0.0543397	0.0436074	0.0225325		96.5	0.027394	0.0304696	0.0336665	0.0379552				96.5	0.00846786	0.00936078	0.0332488	0.0452033	0.0697767		96.5	0.00361278	0.0241734	0.0720943	0.0878796	0.131142		96.5	0.00555205	0.0308254	0.063259	0.0898194		96.5	0.0154791	0.0323543	0.0528045	0.0803886
97	0.042421	0.0428108	0.0415715	0.0480956		97	0.0570452	0.0547391	0.0432619	0.0223099		97	0.0273586	0.030695	0.0335329	0.0377782				97	0.00887659	0.0105824	0.0331167	0.0444994	0.0687326		97	0.00445686	0.024556	0.0720321	0.0876039	0.13156		97	0.00515984	0.030596	0.0625384	0.089255		97	0.0161316	0.0319577	0.0537035	0.0812685
97.5	0.0423425	0.0429434	0.0414536	0.0492785		97.5	0.0579137	0.054168	0.0424562	0.0219844		97.5	0.0266926	0.0311793	0.0332558	0.0383967				97.5	0.00846873	0.0109843	0.032552	0.044291	0.0687848		97.5	0.00438602	0.0246528	0.0724067	0.0879328	0.131755		97.5	0.00460704	0.0300724	0.0623131	0.0891005		97.5	0.0150543	0.0323287	0.0549172	0.0817725
98	0.041822	0.0431494	0.0421479	0.0494064		98	0.058171	0.0542765	0.042591	0.0224607		98	0.0264562	0.0313193	0.0332011	0.038637				98	0.0089335	0.0104477	0.0317865	0.0442588	0.0685488		98	0.00464455	0.0233417	0.0720792	0.0868382	0.131141		98	0.00491825	0.0295877	0.0622733	0.0895118		98	0.0144328	0.0328199	0.0558148	0.0818006
98.5	0.0426642	0.0429336	0.0423194	0.0484683		98.5	0.0580842	0.0539035	0.0424585	0.0223169		98.5	0.0271931	0.0303417	0.0328075	0.0383351				98.5	0.00914311	0.0104832	0.0307744	0.0438023	0.0691169		98.5	0.00442928	0.0246069	0.0714535	0.0863894	0.131102		98.5	0.00490286	0.0309779	0.0620322	0.0887394		98.5	0.0131054	0.032995	0.0551866	0.0814333
99	0.0425275	0.0429946	0.0418465	0.0485755		99	0.0584898	0.0535773	0.0425655	0.0224424		99	0.0274016	0.030551	0.0330286	0.0389794				99	0.00982711	0.0104487	0.0307454	0.0435076	0.0693137		99	0.00383559	0.0248153	0.0717252	0.086353	0.130488		99	0.00594739	0.0302247	0.0622457	0.0892415		99	0.0129014	0.0339989	0.0558778	0.0807526
99.5	0.0423546	0.0431723	0.0423359	0.0487951		99.5	0.0588298	0.052953	0.0422734	0.0223934		99.5	0.0271828	0.0305879	0.0329932	0.0392477				99.5	0.00947641	0.0108019	0.0300054	0.0432386	0.0699881		99.5	0.00445664	0.0247549	0.0731014	0.0868972	0.130035		99.5	0.00728934	0.0291129	0.0613546	0.0893125		99.5	0.0127795	0.0340234	0.0562768	0.0809401
100	0.0415843	0.0428536	0.0424849	0.0488983		100	0.0595972	0.0521093	0.0420329	0.0224284		100	0.0269675	0.0305252	0.0330133	0.0393751				100	0.00961511	0.0107492	0.030154	0.0430247	0.0704691		100	0.00363928	0.0246447	0.0728501	0.0868477	0.130708		100	0.00803377	0.0291878	0.0616335	0.0900698		100	0.012981	0.0341943	0.0575779	0.0806211
100.5	0.0413377	0.0429203	0.0425088	0.048199		100.5	0.0594001	0.051691	0.0414833	0.022405		100.5	0.0268182	0.0296594	0.0330255	0.0392436				100.5	0.00763677	0.0102419	0.030354	0.0427853	0.0705123		100.5	0.00413997	0.024696	0.0720892	0.0871515	0.130953		100.5	0.00855348	0.0303306	0.0600147	0.0904576		100.5	0.0130833	0.034065	0.0581104	0.0800107
101	0.0414913	0.0426328	0.0427393	0.0482307		101	0.0594759	0.0514249	0.0414106	0.0219336		101	0.0267265	0.0295619	0.0334034	0.0396812				101	0.00727984	0.0106148	0.0302656	0.0442758	0.0713929		101	0.00434745	0.0243215	0.0726826	0.0866477	0.131765		101	0.00958967	0.0308594	0.0602335	0.0901252		101	0.0135334	0.0338172	0.0580762	0.0797565
101.5	0.041447	0.0422264	0.0427627	0.0488157		101.5	0.0588776	0.0511694	0.0412736	0.0225036		101.5	0.0271779	0.0295229	0.0326894	0.039517				101.5	0.00766941	0.010961	0.0296395	0.0445974	0.0721811		101.5	0.004674	0.0243544	0.0734282	0.0862677	0.132698		101.5	0.00958363	0.0307068	0.0606134	0.0893912		101.5	0.013119	0.0330645	0.0583997	0.0785487
102	0.0412309	0.0428385	0.0436057	0.0493852		102	0.0592515	0.0512825	0.0418016	0.0223563		102	0.027161	0.029298	0.0323832	0.0397396				102	0.00648333	0.0105539	0.0290936	0.0448351	0.0721896		102	0.0046916	0.0249676	0.073156	0.0863091	0.133028		102	0.0102878	0.0307661	0.0607613	0.0895256		102	0.013625	0.032378	0.0578977	0.0779696
102.5	0.0412341	0.0427039	0.044041	0.04942		102.5	0.0591602	0.050564	0.0422219	0.0228275		102.5	0.0273206	0.0294303	0.0320484	0.0394429				102.5	0.00654601	0.0105144	0.0298623	0.0451647	0.0732156		102.5	0.00404281	0.0246487	0.0733194	0.0855468	0.133677		102.5	0.0101544	0.0311963	0.0609835	0.0889856		102.5	0.013796	0.0317791	0.0574732	0.078748
103	0.0413248	0.042944	0.0441371	0.0497962		103	0.0591978	0.0502687	0.0424925	0.0224523		103	0.0271989	0.0296641	0.0318728	0.0392053				103	0.00618033	0.0109755	0.030372	0.0451451	0.0728003		103	0.00398766	0.024152	0.0725487	0.0855481	0.133589		103	0.00967927	0.0324044	0.0611281	0.0886571		103	0.0135387	0.0312603	0.0565266	0.0790076
103.5	0.0408338	0.0419282	0.0447384	0.0496655		103.5	0.0591911	0.0501739	0.0429276	0.0224478		103.5	0.027327	0.0292533	0.0315855	0.0389086				103.5	0.0066784	0.0113584	0.0298045	0.0453343	0.072583		103.5	0.00416878	0.0239363	0.0728034	0.0858845	0.134209		103.5	0.0105366	0.0322195	0.0613323	0.0893977		103.5	0.0137154	0.0320955	0.0560076	0.078808
104	0.0406109	0.0422948	0.045181	0.0501588		104	0.0594977	0.049804	0.0429655	0.02263		104	0.0274669	0.0293823	0.0319198	0.0386128				104	0.00689401	0.0107374	0.0295917	0.0454051	0.072685		104	0.00491957	0.0240887	0.0735763	0.0866025	0.133667		104	0.0102218	0.0322092	0.0609928	0.0897387		104	0.0147198	0.0316534	0.0552464	0.0788126
104.5	0.0410742	0.0427611	0.0454265	0.0499307		104.5	0.0589287	0.0495951	0.0426319	0.0224908		104.5	0.0271349	0.0291547	0.0317845	0.038565				104.5	0.00713542	0.0114551	0.0298454	0.0455738	0.0737866		104.5	0.0047813	0.0244853	0.0733302	0.0862155	0.134602		104.5	0.00908558	0.0318424	0.0605878	0.0892542		104.5	0.0145538	0.0321222	0.0551427	0.078198
105	0.0419195	0.0428018	0.0460057	0.0495641		105	0.058405	0.0496145	0.0421869	0.0229242		105	0.0270204	0.029575	0.0317994	0.0381101				105	0.00726855	0.010956	0.0297301	0.045351	0.0748352		105	0.00475982	0.0252341	0.072068	0.0866762	0.13479		105	0.00932023	0.0316407	0.0605503	0.0889363		105	0.0145117	0.0320791	0.0549072	0.0782107
105.5	0.0418271	0.0427801	0.0457862	0.0493226		105.5	0.0586666	0.0496627	0.0427932	0.0225757		105.5	0.0264567	0.0294975	0.0315008	0.0380719				105.5	0.00805578	0.0110736	0.0283381	0.0451585	0.0741783		105.5	0.00363355	0.0258885	0.0712868	0.0877489	0.134149		105.5	0.00918019	0.0309715	0.0616846	0.0906552		105.5	0.0141098	0.0318465	0.0547544	0.0779944
106	0.041966	0.0430143	0.0457571	0.0486993		106	0.0593723	0.0506166	0.0425286	0.0218084		106	0.0259087	0.029429	0.0314144	0.0382168				106	0.00941441	0.0111559	0.0278605	0.045933	0.0737401		106	0.00353939	0.0265611	0.0724039	0.0880562	0.135225		106	0.0102357	0.0316048	0.0627272	0.090221		106	0.0132173	0.0319635	0.0549761	0.0776902
106.5	0.0421589	0.0428603	0.0458486	0.0484183		106.5	0.0590979	0.0508319	0.042373	0.0212674		106.5	0.0255765	0.0289446	0.031567	0.0381592				106.5	0.00981124	0.0126996	0.0284824	0.0458819	0.0726418		106.5	0.00394846	0.027808	0.0727879	0.0893655	0.135573		106.5	0.0105068	0.0310693	0.0624512	0.0906978		106.5	0.0129225	0.0314244	0.0551135	0.0784309
107	0.0420202	0.0422119	0.0454213	0.0484643		107	0.059288	0.0512617	0.0424147	0.021826		107	0.0252168	0.028655	0.031159	0.0380361				107	0.00848164	0.0129214	0.0288708	0.0442291	0.0725557		107	0.00331423	0.0267737	0.0722366	0.0894239	0.134797		107	0.00948849	0.031129	0.0615721	0.0914483		107	0.0137166	0.0313399	0.0556829	0.0780815
107.5	0.0420193	0.0420163	0.0445555	0.047814		107.5	0.0595171	0.0517182	0.0425131	0.0214435		107.5	0.0246514	0.029009	0.031017	0.0383978				107.5	0.00900884	0.0127828	0.0283915	0.0435016	0.0722681		107.5	0.00273103	0.026455	0.0716924	0.0889347	0.134534		107.5	0.00965471	0.0310324	0.0618177	0.0927173		107.5	0.0129065	0.0317127	0.0562561	0.0779139
108	0.042372	0.0417229	0.0438167	0.0467852		108	0.0596424	0.0524533	0.0429581	0.0211813		108	0.0247816	0.0290876	0.031172	0.0375654				108	0.00934989	0.0135313	0.0293416	0.0426487	0.0723747		108	0.00277536	0.0264526	0.0710517	0.0889448	0.134784		108	0.00992647	0.0314142	0.0614763	0.0936502		108	0.0134251	0.0326995	0.056929	0.0777656
108.5	0.0426481	0.0410773	0.0436629	0.0464937		108.5	0.0592827	0.0523634	0.0427271	0.0208818		108.5	0.0252636	0.029001	0.0306557	0.0375361				108.5	0.00887105	0.0139752	0.030066	0.0421988	0.0718117		108.5	0.00362358	0.0280369	0.0708075	0.0888443	0.133852		108.5	0.0103098	0.0323641	0.0609447	0.0941793		108.5	0.0136016	0.0331526	0.0559242	0.0785562
109	0.0425227	0.0410352	0.0434387	0.0462901		109	0.0592769	0.0522198	0.0427694	0.020848		109	0.0252287	0.0298726	0.0307633	0.0370087				109	0.0093372	0.0133525	0.0307869	0.0413502	0.0712031		109	0.00331536	0.0276506	0.0717924	0.0889568	0.134334		109	0.0108054	0.0313809	0.0608723	0.0942617		109	0.0137818	0.0338529	0.0559454	0.0785512
109.5	0.0432361	0.0408457	0.0439896	0.0459691		109.5	0.0595611	0.0523379	0.0428636	0.0198759		109.5	0.0254637	0.029936	0.0308229	0.0365969				109.5	0.00767458	0.0136244	0.0309216	0.0411359	0.0704708		109.5	0.00323275	0.0279	0.0713119	0.0888903	0.134113		109.5	0.0108239	0.0322224	0.0607389	0.0940981		109.5	0.0133096	0.034129	0.0566467	0.0788923
110	0.0428743	0.0402969	0.0434926	0.0456809		110	0.060229	0.0523336	0.0431609	0.0203119		110	0.0257927	0.02971	0.0311777	0.0366196				110	0.00847475	0.0137595	0.0307776	0.0414038	0.0695093		110	0.00291263	0.0279562	0.0711499	0.0879579	0.134721		110	0.0106897	0.033392	0.0609625	0.0938761		110	0.0141425	0.0344356	0.0572573	0.0789455
110.5	0.0430793	0.0401454	0.0430145	0.0448602		110.5	0.0602207	0.0518844	0.0436543	0.0197572		110.5	0.0268348	0.0296876	0.0309415	0.0368179				110.5	0.0080954	0.0131248	0.031858	0.0425764	0.0689563		110.5	0.00311536	0.028175	0.0715738	0.0882492	0.135184		110.5	0.011077	0.0343976	0.0611913	0.0932406		110.5	0.0148667	0.0348444	0.0567706	0.0794751
111	0.0435581	0.0396528	0.0423786	0.0449555		111	0.0604148	0.0516623	0.0440231	0.0192611		111	0.0277505	0.030262	0.0310122	0.0368955				111	0.00918863	0.0127808	0.0312399	0.0438052	0.0683199		111	0.00384898	0.0280053	0.0714526	0.0878064	0.136355		111	0.0103666	0.0346241	0.0618886	0.0919421		111	0.0154267	0.0350371	0.0560281	0.0797862
111.5	0.0433607	0.0397622	0.0424983	0.0460939		111.5	0.0612374	0.0509474	0.0448667	0.0194576		111.5	0.0284089	0.0302819	0.0306896	0.0369039				111.5	0.008829	0.0115615	0.030441	0.0441889	0.0682418		111.5	0.00353671	0.0287337	0.0724113	0.0874797	0.1366		111.5	0.0100385	0.0352037	0.0625064	0.0909206		111.5	0.0159122	0.0347495	0.0558808	0.078857
112	0.0431555	0.0399002	0.0426578	0.0458022		112	0.0617049	0.0510949	0.0455903	0.019066		112	0.0291246	0.0298147	0.03082	0.0373819				112	0.00736273	0.0110369	0.0303923	0.0435124	0.0679639		112	0.00392002	0.0294546	0.0728786	0.0876548	0.137071		112	0.00989889	0.0358194	0.0627637	0.0913972		112	0.0162911	0.0350151	0.0554011	0.0786553
112.5	0.0434015	0.0399989	0.0428638	0.0451667		112.5	0.0613734	0.0503661	0.0462705	0.0193734		112.5	0.0292733	0.0297754	0.0316744	0.0372081				112.5	0.00818737	0.0115282	0.0313169	0.0433847	0.0687599		112.5	0.00301597	0.0294696	0.0733633	0.0873829	0.137072		112.5	0.00911845	0.0356055	0.0641806	0.0914882		112.5	0.0165834	0.0353254	0.0560186	0.0791271
113	0.0427972	0.0402698	0.0430943	0.0456519		113	0.0622104	0.0500851	0.0466576	0.0191797		113	0.0296018	0.0293139	0.0314121	0.0367966				113	0.00811566	0.0116877	0.0314524	0.0425472	0.0677117		113	0.00319946	0.0295709	0.0734283	0.0869638	0.137152		113	0.00928752	0.0356231	0.0649204	0.0910796		113	0.017053	0.0357984	0.0549112	0.079105
113.5	0.0425149	0.0400891	0.0431366	0.0460588		113.5	0.062377	0.0497035	0.046584	0.0197213		113.5	0.0295319	0.029097	0.0311696	0.0365985				113.5	0.00832614	0.0115581	0.0309697	0.0426124	0.0685462		113.5	0.00285717	0.0289398	0.0748537	0.0862645	0.136663		113.5	0.0096186	0.0347615	0.065501	0.091773		113.5	0.0177571	0.0360436	0.0550087	0.0787914
114	0.0425814	0.0407038	0.0432592	0.0468947		114	0.0616579	0.0495786	0.04621	0.0202903		114	0.02968	0.0289962	0.0314356	0.0365584				114	0.00760452	0.0112989	0.0311129	0.0422908	0.0699934		114	0.00245546	0.0282068	0.0741302	0.0860438	0.136141		114	0.00914261	0.0342642	0.0658859	0.0917467		114	0.0185209	0.0345881	0.0559281	0.0793751
114.5	0.0424989	0.0407368	0.0433383	0.0469606		114.5	0.0608687	0.0490417	0.0460627	0.0207727		114.5	0.0289841	0.028553	0.0307043	0.0361092				114.5	0.00748594	0.0126453	0.0309076	0.0418002	0.0706234		114.5	0.00206439	0.0284204	0.0731393	0.0866674	0.13616		114.5	0.0102243	0.0337633	0.0665715	0.0915533		114.5	0.0178235	0.0343009	0.0550543	0.079662
115	0.0418485	0.0412346	0.0435711	0.0470692		115	0.0607028	0.0488148	0.046292	0.0210372		115	0.0288767	0.0282454	0.0303901	0.0360453				115	0.00725955	0.0117382	0.0302328	0.041346	0.0700162		115	0.00151059	0.0281656	0.0724395	0.0865273	0.135283		115	0.010912	0.0330419	0.0677309	0.0921262		115	0.0182271	0.0339208	0.0549756	0.0795672
115.5	0.0414497	0.042361	0.0438686	0.0478073		115.5	0.0604005	0.0497286	0.0461985	0.0207833		115.5	0.0286225	0.0280856	0.0299602	0.0365899				115.5	0.00808889	0.0115877	0.0303567	0.0423617	0.0688056		115.5	0.00108207	0.0276678	0.0742844	0.0871898	0.134843		115.5	0.00992476	0.0323138	0.0685761	0.0938109		115.5	0.0171607	0.0336198	0.0549294	0.0791378
116	0.0409725	0.0427412	0.0443999	0.0480486		116	0.0603313	0.050416	0.0452634	0.0205016		116	0.0284339	0.0272939	0.0298672	0.0368323				116	0.00767894	0.0115716	0.0310414	0.0426631	0.0683823		116	0.00179361	0.0275837	0.0750487	0.0877442	0.135332		116	0.0103614	0.0326911	0.0687499	0.093375		116	0.0164193	0.0321263	0.0544857	0.0787579
116.5	0.0406441	0.0422568	0.0443844	0.0476237		116.5	0.0592722	0.0505461	0.0451317	0.0209032		116.5	0.0284928	0.0266305	0.0300821	0.0380744				116.5	0.00748562	0.0115257	0.0309352	0.0422662	0.068091		116.5	0.00195148	0.0268745	0.0747404	0.0882924	0.134645		116.5	0.0105799	0.0318128	0.0683771	0.0944497		116.5	0.0170298	0.0315052	0.0550034	0.0792139
117	0.0412631	0.0426018	0.0442341	0.0473555		117	0.05933	0.0513302	0.0442709	0.0214143		117	0.0283096	0.0270344	0.0293222	0.0385627				117	0.00713044	0.0110051	0.0311034	0.0420729	0.0676891		117	0.00071319	0.0258713	0.074721	0.0880515	0.133375		117	0.0106055	0.0316146	0.0675317	0.0948283		117	0.0176109	0.0307799	0.0549202	0.078388
117.5	0.0417057	0.0429587	0.0444002	0.0473306		117.5	0.0593938	0.0518491	0.0437108	0.0205559		117.5	0.0276968	0.02657	0.0293462	0.038721				117.5	0.00800788	0.0107359	0.0302902	0.0431358	0.0678271		117.5	0.00040226	0.0262089	0.0750731	0.0885522	0.132956		117.5	0.0113237	0.031175	0.0673359	0.0945638		117.5	0.0175907	0.0309449	0.0560881	0.0787842
118	0.0416843	0.0427452	0.0444291	0.0478425		118	0.0590459	0.0521904	0.0437766	0.0206085		118	0.0277428	0.0263074	0.0298891	0.038434				118	0.00821667	0.0105906	0.0301778	0.0434003	0.0678284		118	0.00163721	0.0269573	0.0756156	0.0898344	0.133102		118	0.0111708	0.0304767	0.0664873	0.0951458		118	0.017724	0.0315541	0.0563374	0.0795313
118.5	0.0419583	0.0429055	0.0451734	0.047931		118.5	0.0587676	0.051991	0.043826	0.0207381		118.5	0.0271989	0.026843	0.0291756	0.0390308				118.5	0.00826462	0.011168	0.029579	0.0441264	0.0673422		118.5	0.00188844	0.0272211	0.0763115	0.0899168	0.132596		118.5	0.0117689	0.0304115	0.0660981	0.0945586		118.5	0.0171834	0.0314871	0.0555779	0.0793711
119	0.0425664	0.0427557	0.044718	0.048073		119	0.0593612	0.052421	0.0440434	0.020781		119	0.0271029	0.0276618	0.0286167	0.0391634				119	0.00948442	0.0103844	0.0292315	0.0449635	0.0676608		119	0.00157858	0.0269895	0.076148	0.089753	0.134355		119	0.0116262	0.0307773	0.0661383	0.0940438		119	0.0168719	0.0321617	0.0550075	0.0788814
119.5	0.0425446	0.042711	0.0440721	0.0485638		119.5	0.0598465	0.0525454	0.0441789	0.0209687		119.5	0.0271773	0.0281451	0.0286675	0.0395656				119.5	0.00937733	0.0112635	0.0288595	0.0453134	0.0681617		119.5	0.00189099	0.0272608	0.0759467	0.0899162	0.13392		119.5	0.0119853	0.0311035	0.0656933	0.0936846		119.5	0.0166512	0.032755	0.0553227	0.078725
120	0.0427178	0.0421432	0.0436445	0.0487825		120	0.0604112	0.0526612	0.0442148	0.0220112		120	0.0273642	0.0279906	0.0284764	0.0400837				120	0.0111549	0.0105103	0.0286628	0.0457655	0.0674519		120	0.00253033	0.0280783	0.0763141	0.0896555	0.134099		120	0.0119617	0.0307824	0.0660302	0.0921252		120	0.0165218	0.0327942	0.0552374	0.0790325
120.5	0.0432571	0.0414684	0.0429108	0.0484744		120.5	0.0610765	0.0519394	0.0442657	0.0220608		120.5	0.0279783	0.0284337	0.0283573	0.040272				120.5	0.0117909	0.00988943	0.0284511	0.046318	0.0674216		120.5	0.00233607	0.0280366	0.076414	0.0911275	0.134915		120.5	0.0117745	0.0309558	0.0660824	0.0920203		120.5	0.0169086	0.0338406	0.0552762	0.0785697
121	0.0435087	0.0415335	0.0426653	0.0488085		121	0.0609211	0.0520965	0.0446235	0.0222097		121	0.0278019	0.0287427	0.0287217	0.0409532				121	0.0124605	0.00980667	0.0265296	0.0466053	0.0676928		121	0.00241086	0.0281291	0.0753182	0.0906538	0.136205		121	0.0119266	0.0311813	0.0656853	0.0918174		121	0.0173078	0.0337609	0.0554803	0.0780506
121.5	0.043048	0.0421026	0.0434229	0.0496175		121.5	0.0613816	0.0526831	0.0447457	0.0222502		121.5	0.0281144	0.0286813	0.0286129	0.0407901				121.5	0.0119913	0.010043	0.0268407	0.0464955	0.0687314		121.5	0.0018734	0.0282264	0.0758644	0.0911349	0.136559		121.5	0.0122477	0.0308236	0.0657247	0.09067		121.5	0.0177736	0.0335366	0.0557175	0.0771009
122	0.0432979	0.0414571	0.0434602	0.0493459		122	0.0616339	0.052742	0.0446156	0.0228258		122	0.0284186	0.0288406	0.029078	0.0402212				122	0.0118896	0.0111962	0.027589	0.0459552	0.0699636		122	0.00192906	0.0284659	0.0745336	0.0918203	0.137012		122	0.0126305	0.0307983	0.0651688	0.0912186		122	0.0183301	0.0338938	0.0558702	0.0769909
122.5	0.0431469	0.04154	0.0433456	0.0494366		122.5	0.0611569	0.0523084	0.0448156	0.0235433		122.5	0.0284235	0.0288414	0.0293196	0.0394341				122.5	0.0120645	0.0108277	0.0278351	0.0459992	0.0689309		122.5	0.00163312	0.0285157	0.0745379	0.0906907	0.137809		122.5	0.0123311	0.0316186	0.0655746	0.0911676		122.5	0.0185785	0.0334646	0.0559148	0.0763883
123	0.0427473	0.0414156	0.0428696	0.0500797		123	0.0616619	0.0521949	0.044479	0.0234454		123	0.0285384	0.028226	0.0295871	0.0387285				123	0.0115515	0.0114705	0.0294516	0.0455815	0.069434		123	0.00211526	0.0278951	0.0752229	0.0902516	0.138231		123	0.0134546	0.0319045	0.0648426	0.0907769		123	0.019034	0.033891	0.0556454	0.0759635
123.5	0.0433485	0.0406521	0.041742	0.0497526		123.5	0.0615846	0.0526225	0.0443227	0.0237177		123.5	0.0287223	0.0286558	0.0300081	0.038522				123.5	0.0105896	0.0123495	0.0301203	0.0454336	0.0704713		123.5	0.00174535	0.0269441	0.0756059	0.0897532	0.137815		123.5	0.0137927	0.0328568	0.0650415	0.0910903		123.5	0.0197658	0.0328604	0.0563077	0.0753081
124	0.0431598	0.040637	0.0417923	0.049481		124	0.0607167	0.0525613	0.0442298	0.0236032		124	0.029168	0.0283968	0.0308685	0.0378711				124	0.00965088	0.0135223	0.0313944	0.0443188	0.0716119		124	0.00214862	0.0254146	0.0742401	0.0898617	0.138078		124	0.0138802	0.0329408	0.0643512	0.0907265		124	0.0195282	0.0324061	0.0565697	0.0757086
124.5	0.0428086	0.0413088	0.0412549	0.0487897		124.5	0.0607071	0.0526857	0.0440809	0.0232962		124.5	0.0289266	0.0286383	0.0304397	0.0373348				124.5	0.0097048	0.0138637	0.031945	0.0434252	0.0712084		124.5	0.00224827	0.0256457	0.0744597	0.0895878	0.137548		124.5	0.0137158	0.0327595	0.0646488	0.0907702		124.5	0.0194687	0.0328152	0.0563594	0.0759588
125	0.0423427	0.0424593	0.0415421	0.0487345		125	0.0607493	0.0532161	0.0439075	0.022709		125	0.0297814	0.0275852	0.0306784	0.0374655				125	0.0088039	0.0130889	0.0324819	0.0425592	0.0718699		125	0.00196194	0.0247048	0.0745687	0.0892394	0.137427		125	0.0129236	0.032739	0.0641098	0.0905153		125	0.018568	0.0334843	0.0564312	0.0761646
125.5	0.0426518	0.0436011	0.0424779	0.0481942		125.5	0.0611624	0.0541625	0.0437801	0.0218469		125.5	0.0301345	0.0271663	0.0308499	0.0375365				125.5	0.00820253	0.0127038	0.0322486	0.0428077	0.0717331		125.5	0.00179165	0.0248012	0.0751841	0.0897659	0.136845		125.5	0.0129762	0.0326025	0.0633702	0.0908817		125.5	0.0177826	0.0329694	0.0560752	0.0753738
126	0.0427293	0.0434745	0.0430971	0.0473394		126	0.0612545	0.0549718	0.0437596	0.0211904		126	0.0302736	0.0264792	0.0307686	0.0374574				126	0.00764599	0.013174	0.0325443	0.0420992	0.0716348		126	0.00240683	0.0244599	0.0751859	0.0903041	0.136864		126	0.0136899	0.0333201	0.0635274	0.0901384		126	0.0184068	0.0319213	0.0560289	0.0753012
126.5	0.0429567	0.0439966	0.0431014	0.0464384		126.5	0.0612477	0.0552561	0.043256	0.0206441		126.5	0.0302076	0.0270062	0.0310609	0.0382638				126.5	0.00788993	0.013135	0.0323032	0.0422285	0.0712045		126.5	0.00144211	0.0240455	0.0751323	0.0907748	0.137052		126.5	0.0134286	0.0327351	0.062946	0.0899277		126.5	0.0189789	0.0322378	0.0568448	0.0755199
127	0.0434239	0.0443449	0.0433804	0.0461597		127	0.0616205	0.0560733	0.043261	0.0201988		127	0.029898	0.0269035	0.030628	0.0383847				127	0.00782771	0.0139504	0.0319953	0.042699	0.07011		127	0.00086681	0.0247791	0.0761151	0.0915364	0.137546		127	0.0128962	0.0319571	0.0622627	0.0900614		127	0.0190505	0.0323566	0.0560185	0.0759898
127.5	0.0431094	0.0437904	0.043876	0.0463908		127.5	0.0616751	0.0560106	0.0434674	0.0192128		127.5	0.0290086	0.0263868	0.0310645	0.03802				127.5	0.00764263	0.01421	0.0316551	0.0436637	0.0702112		127.5	0.00047329	0.0254722	0.0765579	0.0923813	0.136811		127.5	0.0126475	0.0319903	0.0623635	0.0900689		127.5	0.0182335	0.0323097	0.055719	0.0765547
128	0.0431676	0.0430111	0.0440181	0.0465901		128	0.0613888	0.0562041	0.0439307	0.0191003		128	0.0286646	0.0267506	0.0313292	0.0375262				128	0.00860207	0.0142521	0.0315024	0.0429378	0.0705546		128	0.00207881	0.0265117	0.0767189	0.0919388	0.136863		128	0.0117625	0.0314978	0.0627799	0.089584		128	0.0174877	0.0325161	0.0555405	0.0777049
128.5	0.0430589	0.0436055	0.0441762	0.0461733		128.5	0.0617099	0.0562706	0.0443345	0.0186657		128.5	0.0278688	0.0277235	0.0303807	0.0377978				128.5	0.00904868	0.0148455	0.0306626	0.0439519	0.0701869		128.5	0.00172891	0.0268431	0.0774751	0.0918693	0.136657		128.5	0.0115034	0.0315729	0.0626706	0.0892736		128.5	0.0170582	0.032447	0.05545	0.077991
129	0.0431822	0.0435475	0.0441124	0.0464073		129	0.0622059	0.0564385	0.0447472	0.0188422		129	0.0277171	0.0277727	0.0295426	0.0381822				129	0.00910406	0.0143808	0.0306842	0.0448323	0.0697779		129	0.00266728	0.0269634	0.0774848	0.0918514	0.136303		129	0.0100953	0.0309777	0.0631811	0.0900219		129	0.0168786	0.0323465	0.0551017	0.078266
129.5	0.0436036	0.0434242	0.044224	0.0465495		129.5	0.0623366	0.0563977	0.0448095	0.0192351		129.5	0.0268448	0.0282576	0.0299214	0.0382045				129.5	0.00947599	0.0139701	0.0301852	0.0435116	0.0685202		129.5	0.0021001	0.0269761	0.0777327	0.0915852	0.13495		129.5	0.00990118	0.0302924	0.0638661	0.0903001		129.5	0.0168867	0.032082	0.056013	0.0778658
130	0.0438649	0.0433807	0.0441016	0.0463367		130	0.0627987	0.0561122	0.0450695	0.0196336		130	0.0267514	0.027522	0.0297035	0.0380477				130	0.00925828	0.0128735	0.0299495	0.0438805	0.0671657		130	0.00181618	0.0272569	0.0770929	0.0922667	0.134958		130	0.00999712	0.0299187	0.0649446	0.0903518		130	0.0171767	0.0314686	0.0563487	0.0784948
130.5	0.0440497	0.0431987	0.0442309	0.0464246		130.5	0.0632857	0.0554486	0.0445654	0.0198446		130.5	0.0265256	0.0284309	0.0297306	0.0377909				130.5	0.0102013	0.0139249	0.0291164	0.0440455	0.0672106		130.5	0.00083327	0.026887	0.0764612	0.0931122	0.134984		130.5	0.0107387	0.0294102	0.0647703	0.0908468		130.5	0.018024	0.0312818	0.0563795	0.0778709
131	0.0434444	0.0431249	0.044852	0.0470616		131	0.0629544	0.0550537	0.0442471	0.0196171		131	0.0255768	0.0287471	0.0299262	0.0384319				131	0.00985698	0.0141654	0.0286621	0.0445485	0.0674429		131	0.0013275	0.0282586	0.0749876	0.0928505	0.134931		131	0.0109805	0.0288848	0.0648109	0.0908508		131	0.018502	0.0302555	0.0565519	0.0780748
131.5	0.0431177	0.0430498	0.0451878	0.0474466		131.5	0.0629056	0.0552538	0.0439224	0.0195678		131.5	0.0253317	0.028903	0.0295094	0.0376204				131.5	0.0103694	0.015084	0.0297199	0.045182	0.0671903		131.5	0.00180881	0.0289181	0.074738	0.0944351	0.135658		131.5	0.0113054	0.0285987	0.0636773	0.0903128		131.5	0.0188492	0.029986	0.0562327	0.0778048
132	0.0431044	0.0423116	0.0445708	0.0475202		132	0.0629292	0.0541908	0.0441151	0.0202002		132	0.0247187	0.0296283	0.0298968	0.0373105				132	0.0109921	0.0146724	0.0294574	0.0452873	0.0686128		132	0.0019775	0.0298949	0.0744113	0.0944797	0.1358		132	0.0123498	0.0293983	0.0631067	0.0900852		132	0.0196143	0.0296857	0.0562834	0.0781064
132.5	0.0429656	0.0424449	0.0441612	0.0473267		132.5	0.0628896	0.0532377	0.0442011	0.0202228		132.5	0.0249674	0.0291798	0.0301885	0.037868				132.5	0.0107667	0.0140981	0.0299533	0.0453434	0.0675622		132.5	0.00212782	0.0301516	0.0758097	0.0942111	0.135787		132.5	0.0121557	0.030228	0.0630311	0.0905574		132.5	0.0195067	0.0294405	0.0564214	0.0780174
133	0.0430975	0.0426224	0.0440571	0.0471103		133	0.0635843	0.0527419	0.0442846	0.0208652		133	0.0252203	0.0290948	0.0306409	0.0380453				133	0.0106969	0.0143612	0.0310824	0.0459976	0.0679768		133	0.0019316	0.0305929	0.0765871	0.0952109	0.135562		133	0.0130553	0.030101	0.0628022	0.0901836		133	0.0208245	0.029169	0.0563087	0.0778902
133.5	0.0429711	0.0425793	0.0435784	0.0469889		133.5	0.0634639	0.0522628	0.0448316	0.0204928		133.5	0.0255272	0.0295383	0.0308269	0.0377699				133.5	0.0103508	0.0145033	0.0319038	0.0452553	0.0690135		133.5	0.00225516	0.0306372	0.0755486	0.0953211	0.13515		133.5	0.013545	0.0313719	0.0626801	0.090134		133.5	0.0210191	0.029179	0.0557451	0.0787367
134	0.0424923	0.0432774	0.0437224	0.0469674		134	0.063545	0.0522412	0.0445813	0.0202584		134	0.0255319	0.0291286	0.030883	0.0378307				134	0.00986132	0.0146426	0.0326662	0.0439588	0.0701131		134	0.00203517	0.0306686	0.0752489	0.0959536	0.135		134	0.0136928	0.0306565	0.0623313	0.0908781		134	0.0208974	0.0299692	0.0565266	0.0795186
134.5	0.0423485	0.0440781	0.0436084	0.0464222		134.5	0.0642373	0.0529882	0.044767	0.0203392		134.5	0.025516	0.0287778	0.030693	0.0379994				134.5	0.0105677	0.0136984	0.0322376	0.0432106	0.0709595		134.5	0.00083212	0.0317093	0.0758049	0.0957608	0.134042		134.5	0.014736	0.0312322	0.0622857	0.0903848		134.5	0.0209978	0.0299933	0.0569195	0.0791775
135	0.0420426	0.044816	0.0444164	0.0465317		135	0.0648407	0.0525305	0.0448583	0.0207546		135	0.0265934	0.0280169	0.0307885	0.0382266				135	0.00971256	0.0138496	0.0324842	0.043146	0.0718292		135	0.00084368	0.031528	0.0767042	0.0969974	0.134454		135	0.015216	0.0320286	0.0616768	0.0903102		135	0.0200032	0.0311783	0.0564272	0.0796039
135.5	0.042088	0.0452569	0.0445466	0.0463219		135.5	0.0650112	0.0527376	0.0452351	0.0206771		135.5	0.0263655	0.0286012	0.0313843	0.0382091				135.5	0.00967689	0.0139199	0.0327624	0.0438637	0.0714676		135.5	0.00133755	0.0319233	0.0772374	0.0966886	0.134957		135.5	0.0160344	0.0325283	0.0618252	0.090501		135.5	0.020747	0.0310597	0.0569171	0.0794041
136	0.0423158	0.0447821	0.0443323	0.0467349		136	0.0645173	0.0529825	0.0452691	0.0209961		136	0.0266178	0.028806	0.0320349	0.0384536				136	0.00984115	0.0139592	0.0333203	0.0438004	0.0705426		136	0.00179574	0.0312642	0.0773772	0.0957502	0.135072		136	0.0170907	0.0326209	0.0626128	0.0903579		136	0.0204363	0.0314818	0.0571267	0.0799215
136.5	0.0424932	0.0454879	0.0447183	0.0470684		136.5	0.06488	0.0527512	0.0450257	0.0212471		136.5	0.026891	0.0296517	0.0325741	0.0391451				136.5	0.0097743	0.0130995	0.0329857	0.0445714	0.0700337		136.5	0.0018886	0.031796	0.0767805	0.0951483	0.13578		136.5	0.017168	0.0317356	0.062161	0.0903457		136.5	0.0196249	0.031572	0.0570117	0.0807319
137	0.0426555	0.044992	0.0445407	0.0471684		137	0.0647803	0.0534365	0.0452753	0.0212154		137	0.027185	0.0291033	0.0327295	0.0393474				137	0.00963402	0.0128213	0.0319789	0.0453575	0.0701993		137	0.00317657	0.031918	0.0774464	0.0954183	0.135609		137	0.0176809	0.0320859	0.0626629	0.090648		137	0.0192392	0.0324283	0.0560584	0.0808735
137.5	0.0431277	0.044603	0.0441461	0.0475484		137.5	0.0649327	0.0535704	0.0446524	0.0203915		137.5	0.0267765	0.0291039	0.0326117	0.0390517				137.5	0.010019	0.0126435	0.0305563	0.0461976	0.070461		137.5	0.0033017	0.0323789	0.0770067	0.0949667	0.135143		137.5	0.017323	0.032181	0.062535	0.0910227		137.5	0.0182513	0.0331943	0.0560232	0.0804613
138	0.0429539	0.0445289	0.0443074	0.0472206		138	0.06526	0.0535401	0.0458832	0.0200236		138	0.0272253	0.0294544	0.0324687	0.0391098				138	0.0108872	0.0122505	0.0292856	0.0455156	0.0704464		138	0.00370552	0.0323522	0.0775186	0.0945817	0.13583		138	0.0170044	0.0313978	0.0633245	0.0921294		138	0.0181595	0.0345546	0.0566634	0.0804698
138.5	0.0423538	0.0448744	0.0440596	0.0466396		138.5	0.0656067	0.0538612	0.0460849	0.0197197		138.5	0.0279177	0.0298349	0.0320066	0.0394712				138.5	0.0117336	0.011937	0.0276858	0.0459699	0.0696846		138.5	0.00335508	0.032188	0.0780821	0.0942659	0.136158		138.5	0.016435	0.0305606	0.0640045	0.0934259		138.5	0.0180614	0.0351663	0.0563923	0.0793039
139	0.0431823	0.0448766	0.0438156	0.0469189		139	0.0657311	0.0540279	0.0460401	0.0199354		139	0.0283837	0.0300601	0.0318905	0.0397645				139	0.0126346	0.0125152	0.02794	0.0457888	0.0697279		139	0.00343271	0.032109	0.0777056	0.093767	0.137064		139	0.0153287	0.0300677	0.0646998	0.0933437		139	0.0183889	0.0356915	0.0557503	0.0782811
139.5	0.0431926	0.0448983	0.0433007	0.0471418		139.5	0.0655984	0.0541702	0.0457144	0.0199334		139.5	0.0282602	0.03024	0.0322881	0.040255				139.5	0.0125784	0.0116004	0.0272998	0.0447876	0.0692987		139.5	0.00323864	0.032067	0.0769039	0.0932759	0.137904		139.5	0.0151203	0.0306522	0.0651015	0.0930071		139.5	0.0184752	0.0366477	0.0553344	0.0789615
140	0.0429482	0.0449446	0.0433213	0.046759		140	0.0655144	0.0539673	0.0448537	0.0192227		140	0.0286202	0.0300343	0.031483	0.0402385				140	0.0123467	0.0123903	0.0276564	0.044644	0.0697014		140	0.00426312	0.0322406	0.0766488	0.0939623	0.138414		140	0.0142964	0.0307975	0.0648938	0.0925862		140	0.0178243	0.0372879	0.055015	0.0789144
140.5	0.0431189	0.0446408	0.0436857	0.0467597		140.5	0.0655603	0.0536749	0.0434028	0.0188198		140.5	0.0290442	0.031029	0.0313893	0.0401286				140.5	0.0135718	0.0134198	0.0267118	0.0433148	0.0692149		140.5	0.00454095	0.0319206	0.0763493	0.0935092	0.13916		140.5	0.0136064	0.0305847	0.0653113	0.092187		140.5	0.0177163	0.0373742	0.0552652	0.0775673
141	0.0427368	0.0442926	0.0437294	0.0465115		141	0.0651078	0.0531529	0.0430323	0.018664		141	0.0281874	0.0315039	0.0307389	0.0402574				141	0.0133789	0.0135607	0.0271016	0.0431356	0.0689786		141	0.00451741	0.0322204	0.075517	0.0936805	0.139582		141	0.0130354	0.0311271	0.0651284	0.0917986		141	0.0176953	0.0380025	0.0547313	0.0775633
141.5	0.0424777	0.0446329	0.0433456	0.0466265		141.5	0.0646898	0.0533588	0.0426181	0.0183954		141.5	0.0284675	0.0316599	0.0300418	0.0399798				141.5	0.0139472	0.0128646	0.0270751	0.0430232	0.0691729		141.5	0.00391601	0.0314066	0.0759524	0.0931687	0.141106		141.5	0.0131825	0.0312445	0.0646536	0.0911482		141.5	0.017397	0.0381463	0.0545299	0.0768708
142	0.0420452	0.0446875	0.0429795	0.0465897		142	0.0652385	0.0532469	0.0426853	0.0183543		142	0.0283555	0.0306812	0.0299673	0.0403645				142	0.0143646	0.0130094	0.0267198	0.0420931	0.0698639		142	0.00330891	0.0306253	0.0760556	0.0932116	0.14089		142	0.0121089	0.0309037	0.064234	0.0906096		142	0.018354	0.0376013	0.0545783	0.0768064
142.5	0.0422824	0.0445625	0.0429211	0.0464857		142.5	0.0656624	0.053435	0.0427154	0.0177925		142.5	0.0287697	0.0301994	0.0300478	0.0400677				142.5	0.0143866	0.0134232	0.0269767	0.0422982	0.0689027		142.5	0.00234714	0.0299105	0.0762892	0.0937525	0.14113		142.5	0.0116184	0.0308171	0.0644586	0.0912704		142.5	0.0189679	0.0375637	0.0544829	0.0763993
143	0.0420209	0.0444842	0.0427169	0.0463296		143	0.06595	0.053892	0.0428851	0.0182495		143	0.0286249	0.029678	0.0291704	0.0399067				143	0.014086	0.0134867	0.0273172	0.0427925	0.0682071		143	0.00199129	0.029532	0.0761974	0.0950102	0.141361		143	0.0123138	0.0317407	0.0651497	0.0911556		143	0.0195736	0.0366542	0.0541723	0.0755566
143.5	0.0419636	0.0437862	0.0419527	0.0465505		143.5	0.0658557	0.0541677	0.0435601	0.0178414		143.5	0.028752	0.0290334	0.0292832	0.039195				143.5	0.0143403	0.0142359	0.0287519	0.0420636	0.0693574		143.5	0.00119337	0.0282164	0.0755516	0.0950584	0.141541		143.5	0.0127109	0.0323468	0.0648608	0.0910367		143.5	0.0192395	0.0357882	0.0540649	0.0758417
144	0.0424701	0.0436124	0.0425285	0.0460169		144	0.0666514	0.0552634	0.0436048	0.0182059		144	0.0284052	0.0286958	0.0285498	0.0390696				144	0.0136349	0.0153311	0.028613	0.0413386	0.0687184		144	3.613e-05	0.0286	0.077027	0.0964455	0.141579		144	0.012443	0.0322404	0.0648106	0.0907967		144	0.019195	0.035676	0.0550424	0.0750869
144.5	0.0422814	0.0438978	0.0422382	0.0459967		144.5	0.0668736	0.0557308	0.0436611	0.0184674		144.5	0.0281229	0.0280475	0.0286922	0.039				144.5	0.0140594	0.0151007	0.0291655	0.0417522	0.0686219		144.5	-0.00057747	0.0281977	0.0774106	0.0969683	0.141026		144.5	0.013661	0.0330242	0.0645202	0.0893343		144.5	0.018864	0.035266	0.055122	0.0742982
145	0.0420615	0.0442244	0.0421465	0.0464514		145	0.0669754	0.0556016	0.0435529	0.0188646		145	0.0280873	0.0275973	0.0287961	0.0388976				145	0.013212	0.0152581	0.0300602	0.0425015	0.0683842		145	-0.00033414	0.0276384	0.078121	0.0972003	0.141204		145	0.0141239	0.0331153	0.0646285	0.0889521		145	0.018628	0.0354297	0.0553017	0.0745729
145.5	0.0423775	0.0442621	0.0419991	0.0466645		145.5	0.0669195	0.0560144	0.0436282	0.0188749		145.5	0.0275047	0.0276785	0.0294882	0.0388373				145.5	0.0130642	0.0146836	0.0303472	0.0428347	0.0684004		145.5	-0.000298	0.0276383	0.0778291	0.0962407	0.140822		145.5	0.0151762	0.0326454	0.0647828	0.0881379		145.5	0.0191726	0.0346346	0.0559277	0.0742433
146	0.0429506	0.0440655	0.0422026	0.0468009		146	0.0670852	0.0563763	0.0437545	0.0188781		146	0.027631	0.0274285	0.0295417	0.0387125				146	0.0126695	0.0139966	0.0296355	0.0426945	0.0680167		146	-0.00064037	0.0272014	0.0778007	0.095635	0.140061		146	0.0162486	0.0314069	0.0648478	0.0876553		146	0.0188328	0.0340262	0.0560823	0.0741214
146.5	0.0431839	0.0441826	0.0425722	0.04681		146.5	0.0675985	0.0566912	0.043957	0.0186277		146.5	0.027695	0.027245	0.0297215	0.0385946				146.5	0.012955	0.0133783	0.0290544	0.043397	0.0690399		146.5	-0.00039515	0.0275368	0.0781513	0.0960724	0.140035		146.5	0.0163588	0.0300349	0.0647948	0.0873545		146.5	0.0187966	0.0332647	0.0563179	0.0742066
147	0.0435067	0.0433625	0.0422153	0.0466794		147	0.0672155	0.0571682	0.0440051	0.0179335		147	0.0276499	0.026687	0.0300365	0.0383255				147	0.0131433	0.013747	0.0285279	0.0439924	0.0696485		147	-0.00020486	0.0272298	0.0790501	0.096877	0.139539		147	0.0163945	0.029366	0.065205	0.0874628		147	0.0188586	0.0334944	0.0562964	0.0738501
147.5	0.0439319	0.0428684	0.0422405	0.0466553		147.5	0.0673179	0.057004	0.0443754	0.0172046		147.5	0.0278368	0.0265789	0.0299695	0.0380192				147.5	0.0137686	0.0139983	0.0278722	0.0444184	0.0700372		147.5	-0.00053703	0.0279147	0.0794638	0.0964513	0.139814		147.5	0.0160706	0.0278278	0.0651989	0.0877111		147.5	0.0185062	0.0329966	0.056468	0.0739311
148	0.0439785	0.0424717	0.0425476	0.0464396		148	0.0673003	0.0565952	0.0453038	0.0170576		148	0.0286481	0.026951	0.0303032	0.0378469				148	0.0143848	0.0138785	0.0280058	0.0443185	0.0710549		148	-0.00076325	0.0283477	0.0804427	0.0966797	0.139873		148	0.015983	0.0262604	0.0657616	0.0877449		148	0.018896	0.0328285	0.0562408	0.0739329
148.5	0.0444613	0.0420778	0.0426898	0.0466221		148.5	0.0669014	0.0565078	0.0447711	0.016893		148.5	0.0293328	0.0269199	0.0306249	0.0378371				148.5	0.0152211	0.0142155	0.02754	0.044223	0.072175		148.5	-0.00032411	0.0289767	0.080851	0.0959108	0.139853		148.5	0.0153024	0.0249002	0.0659153	0.0865215		148.5	0.0190932	0.0321607	0.0556777	0.0739482
149	0.0453453	0.0420471	0.0429318	0.04712		149	0.0665491	0.0560273	0.044629	0.0167395		149	0.0296087	0.0269452	0.031006	0.0379575				149	0.0151872	0.0146137	0.0279287	0.0444436	0.0731046		149	0.00024614	0.0295818	0.0810066	0.0956204	0.140065		149	0.0143388	0.0243609	0.0655818	0.0852107		149	0.0192855	0.0320301	0.0550514	0.0752413
149.5	0.0455486	0.0418584	0.0432659	0.0469313		149.5	0.0662503	0.0552741	0.0443258	0.0162784		149.5	0.0297653	0.0270021	0.0308545	0.0381086				149.5	0.0144259	0.0144779	0.0282846	0.0440944	0.073641		149.5	0.00106157	0.0298838	0.0812865	0.0956101	0.13995		149.5	0.0134332	0.0235664	0.0658053	0.084528		149.5	0.0188621	0.0322544	0.0548021	0.0763963
150	0.0268861	0.0127234	0.0199024	0.0176345		150	0.0450882	0.0259148	0.0214195	0.0126885		150	0.00699938	0.00800558	0.00617337	0.0016434				150	0.0131878	-0.00113212	0.0179238	0.0254195	0.0298737		150	-0.0102945	0.0193545	0.031026	0.0436122	0.0409015		150	0.018879	-0.00061404	0.0189398	0.0233878		150	0.00933236	-0.00303781	-0.00233124	0.00181737
150.5	0.0250383	0.0106823	0.0177697	0.0162337		150.5	0.0430095	0.0249451	0.0189588	0.00991202		150.5	0.00598459	0.00653141	0.00496043	0.00073543				150.5	0.0112778	-0.00161789	0.0169327	0.0244169	0.0296561		150.5	-0.0101824	0.0201058	0.0316795	0.0454982	0.0410659		150.5	0.0191398	-0.00027556	0.0188599	0.0225994		150.5	0.00805811	-0.00215471	-0.0004464	0.00209437
151	0.022781	0.00869594	0.0153481	0.013882		151	0.0410817	0.0235774	0.0162569	0.00678148		151	0.00482987	0.00460225	0.00385355	-0.00038454				151	0.00992862	-0.00033731	0.0160425	0.023985	0.0283482		151	-0.0103218	0.0216148	0.0319095	0.0467087	0.0409929		151	0.018247	-9.644e-05	0.0188602	0.0221805		151	0.00744749	-0.00119928	0.00148357	0.002038
151.5	0.0204962	0.00702211	0.0129784	0.0115287		151.5	0.0394844	0.0232849	0.0136349	0.00419039		151.5	0.00359927	0.00251171	0.00274605	-0.00130371				151.5	0.00951293	0.00018752	0.0154222	0.0230473	0.0287199		151.5	-0.00974837	0.0223545	0.0317998	0.0481672	0.041315		151.5	0.0172223	0.00082908	0.0185806	0.0213132		151.5	0.00753576	-0.00085786	0.00183613	0.00323834
152	0.0179342	0.00504317	0.0106146	0.00913933		152	0.0375105	0.0224917	0.011122	0.0016356		152	0.00261307	0.00073386	0.00145623	-0.00228781				152	0.00888305	0.00113451	0.0141797	0.0216643	0.028164		152	-0.0093583	0.0227219	0.0323645	0.0489244	0.0412928		152	0.0160142	0.00073195	0.0180867	0.0209855		152	0.00707646	0.00046799	0.00231159	0.00347029
152.5	0.0163603	0.00333359	0.00866556	0.00674649		152.5	0.0358851	0.0216204	0.00860721	-0.00146747		152.5	0.00163265	-0.001033	-0.00024517	-0.00294524				152.5	0.00793202	0.00205395	0.0134874	0.0213508	0.0275172		152.5	-0.00941137	0.0231342	0.0332064	0.0491019	0.0407989		152.5	0.0150076	0.00077192	0.0176792	0.0200145		152.5	0.00683764	0.0014721	0.00425843	0.00390721
153	0.0149313	0.00164565	0.00704638	0.00491273		153	0.034296	0.02073	0.00650004	-0.00411544		153	0.00037317	-0.00273819	-0.00152682	-0.00359929				153	0.00756649	0.00341421	0.0126701	0.0205281	0.0269249		153	-0.0087186	0.0239908	0.0341874	0.0495803	0.0411928		153	0.0141239	0.00046232	0.0177174	0.0195185		153	0.00723133	0.00177948	0.00514143	0.0055197
153.5	0.0135007	0.00074138	0.00572905	0.00345248		153.5	0.0327675	0.0198081	0.00510865	-0.00548724		153.5	-0.00120982	-0.00417444	-0.00261296	-0.00433262				153.5	0.00807105	0.0056186	0.0112559	0.019697	0.026238		153.5	-0.00786858	0.024077	0.0349291	0.0501063	0.041345		153.5	0.0135036	0.00012969	0.0170331	0.0187768		153.5	0.00676724	0.00262097	0.00553183	0.0059092
154	0.01293	-8.543e-05	0.00480733	0.00214271		154	0.0314149	0.0194677	0.00406817	-0.00654116		154	-0.00177099	-0.00528886	-0.00318096	-0.00433938				154	0.00782755	0.0071263	0.0105291	0.0185971	0.0260538		154	-0.00714509	0.0248819	0.0349711	0.0496221	0.0417716		154	0.0127494	7.88e-05	0.0165117	0.0175134		154	0.00713358	0.00308626	0.00578894	0.00607362
154.5	0.0118012	-0.00103157	0.00380531	0.00102603		154.5	0.0303711	0.0190598	0.00410457	-0.00756533		154.5	-0.00215328	-0.00609018	-0.00327195	-0.00472323				154.5	0.00764735	0.00846923	0.0102867	0.0178666	0.0257451		154.5	-0.00641719	0.024743	0.034751	0.0489997	0.0409009		154.5	0.0126305	-0.00012501	0.0172581	0.0160117		154.5	0.00784567	0.00329833	0.00595403	0.00582339
155	0.0120091	-0.00125862	0.00352999	0.00073089		155	0.0303606	0.0182234	0.0048714	-0.00714579		155	-0.00206939	-0.0058745	-0.00335344	-0.00460504				155	0.00791531	0.00988716	0.0101864	0.0173405	0.0244173		155	-0.00628348	0.0242718	0.0346503	0.0481619	0.0409643		155	0.0125561	-0.00029759	0.0182616	0.0157663		155	0.00776946	0.00376988	0.00523557	0.00567026
155.5	0.0122172	-0.00057657	0.00368572	0.00065647		155.5	0.0306627	0.0178645	0.00617881	-0.00624791		155.5	-0.00147703	-0.00539385	-0.00260426	-0.00421571				155.5	0.00834704	0.0107971	0.0103482	0.016957	0.0235772		155.5	-0.00631464	0.0240707	0.0345735	0.0468851	0.0405229		155.5	0.0126091	-0.00031757	0.0186875	0.0151349		155.5	0.00750193	0.00398877	0.00384501	0.00534854
156	0.012124	7.472e-05	0.00392417	0.00091132		156	0.0301106	0.0176476	0.00634105	-0.00528198		156	-0.00101781	-0.00548204	-0.00184813	-0.00421491				156	0.00788201	0.0115285	0.00990555	0.0161127	0.0227247		156	-0.00684264	0.0232861	0.0348184	0.0471498	0.0401969		156	0.0119653	-0.0007888	0.0190649	0.015038		156	0.00766086	0.00363982	0.00324374	0.00561382
156.5	0.01184	0.00035674	0.00335079	0.00071946		156.5	0.0291328	0.0171116	0.00626946	-0.00484665		156.5	-0.00015642	-0.00446118	-0.00170403	-0.00442663				156.5	0.00884254	0.0118367	0.0100442	0.0156416	0.0219512		156.5	-0.00627605	0.0224178	0.0336666	0.0467381	0.0394852		156.5	0.0128792	-0.00083622	0.0185168	0.0154525		156.5	0.00944635	0.00307092	0.00258884	0.00483235
157	0.0114453	0.0007508	0.00276394	0.00061708		157	0.0291005	0.017032	0.00649075	-0.00428443		157	1.241e-05	-0.00367249	-0.00062476	-0.00442116				157	0.00900087	0.0117311	0.0102416	0.0148564	0.0220606		157	-0.00715798	0.0214382	0.0325773	0.0464646	0.0394391		157	0.012329	-0.00083963	0.0185217	0.0158852		157	0.00990457	0.00269126	0.00222774	0.00485585
157.5	0.0116826	0.00164939	0.00286742	-1.484e-05		157.5	0.0295956	0.0170229	0.00604439	-0.00424666		157.5	-0.00018498	-0.00382987	-0.00052458	-0.00498375				157.5	0.0078355	0.0113341	0.00889815	0.0158012	0.0220349		157.5	-0.00681276	0.0220625	0.0316965	0.046201	0.0400195		157.5	0.0135399	-0.0011842	0.0174506	0.016618		157.5	0.0101598	0.00140905	0.00095229	0.00425243
158	0.0116279	0.0021944	0.00259837	-0.00022182		158	0.0294211	0.0167879	0.00649816	-0.00431237		158	-0.00064414	-0.0039965	-6.591e-05	-0.00451692				158	0.0076912	0.0108452	0.00786072	0.0164978	0.0224877		158	-0.00759562	0.0216332	0.0317731	0.0455761	0.0397266		158	0.0143982	-0.00025551	0.0171261	0.0169769		158	0.0110054	0.00086353	0.0003786	0.00364104
158.5	0.0116653	0.00220506	0.00278643	2.239e-05		158.5	0.0290788	0.0161399	0.00714481	-0.00421229		158.5	-0.0010911	-0.00385353	-0.00021644	-0.00495216				158.5	0.00792603	0.0110511	0.00803618	0.0164437	0.0217355		158.5	-0.00797401	0.0216811	0.0304627	0.0463237	0.039394		158.5	0.0146079	0.00076029	0.017188	0.0174003		158.5	0.0110667	0.00021055	0.00042005	0.00408385
159	0.011797	0.00237615	0.00269799	0.00035569		159	0.0279542	0.015562	0.00709969	-0.00392066		159	-0.00096755	-0.00350365	-0.00023452	-0.00499713				159	0.00769487	0.0107799	0.00733759	0.0156045	0.0210452		159	-0.00823979	0.0214127	0.029923	0.0468255	0.0396994		159	0.0148741	0.0017585	0.0163625	0.0173057		159	0.0108067	-0.00038256	2.638e-05	0.00454338
159.5	0.0111987	0.00240966	0.00330782	0.00069897		159.5	0.0277446	0.0144479	0.00730062	-0.00349333		159.5	-0.00085743	-0.00298336	-0.00015684	-0.00533257				159.5	0.00646581	0.0106219	0.00775698	0.0153375	0.0217835		159.5	-0.00787347	0.0208644	0.0291151	0.0466	0.03967		159.5	0.01473	0.00176949	0.0164468	0.018201		159.5	0.00974427	0.00058071	-2.621e-05	0.00501355
160	0.0111821	0.00248104	0.00344017	0.00114566		160	0.0272967	0.0142932	0.00656047	-0.0036323		160	-0.00083295	-0.00239488	0.00034718	-0.00508065				160	0.00653818	0.00987667	0.00664555	0.0146339	0.0211482		160	-0.00847199	0.0220207	0.0294104	0.0462044	0.0391397		160	0.0149214	0.00179205	0.0161953	0.0189598		160	0.00939466	-0.00101867	-0.00017788	0.00464956
160.5	0.0104904	0.00243337	0.00350243	0.00174282		160.5	0.0272776	0.0141956	0.00708306	-0.00343783		160.5	-0.00041514	-0.00230318	-0.00048965	-0.00487783				160.5	0.00692108	0.00900085	0.00606241	0.0132801	0.0220307		160.5	-0.00843492	0.0214382	0.0294065	0.0464075	0.0395003		160.5	0.0159232	0.00270032	0.0155205	0.0188144		160.5	0.00919077	-0.00197526	-0.00080394	0.0038084
161	0.00962332	0.0024271	0.00328518	0.00116166		161	0.0272978	0.014494	0.00683443	-0.00381702		161	-0.00068895	-0.00220804	-0.0008099	-0.00498617				161	0.00761048	0.00954983	0.00524136	0.0124371	0.0216056		161	-0.00841526	0.0214406	0.0292678	0.0454052	0.0388129		161	0.0159157	0.00333152	0.014608	0.0189803		161	0.00889495	-0.00247034	-0.00187523	0.00334738
161.5	0.00912913	0.00218684	0.00396971	0.00128905		161.5	0.0273107	0.0150761	0.00708523	-0.00358429		161.5	-0.00081065	-0.00190257	-0.00164529	-0.00435302				161.5	0.00868881	0.00904705	0.0057999	0.0102314	0.0228261		161.5	-0.00765063	0.0201444	0.0296608	0.0446596	0.0388374		161.5	0.0157699	0.00360498	0.0141918	0.018686		161.5	0.00948053	-0.00261628	-0.00320951	0.00387901
162	0.0090207	0.00207355	0.00383541	0.00137114		162	0.0274025	0.0152956	0.00661237	-0.00403737		162	-9.549e-05	-0.00155367	-0.00232628	-0.00415977				162	0.0086135	0.0089892	0.00509959	0.0091047	0.0221391		162	-0.00783176	0.0188711	0.0302898	0.0440475	0.038255		162	0.0161651	0.00287519	0.0144203	0.0191386		162	0.00917841	-0.00262548	-0.00267277	0.00320584
162.5	0.0096303	0.00178826	0.00416555	0.00145878		162.5	0.0271504	0.0152282	0.00638989	-0.00461482		162.5	-0.00051713	-0.00220536	-0.00345131	-0.00405921				162.5	0.00914423	0.0101081	0.00513098	0.00912592	0.0227794		162.5	-0.00797626	0.0193487	0.0310376	0.0430787	0.0380072		162.5	0.0171017	0.00252341	0.0145197	0.018815		162.5	0.00953401	-0.00326845	-0.00091596	0.0032603
163	0.00950561	0.00072241	0.00441318	0.00206018		163	0.0269564	0.0159132	0.00688346	-0.00459817		163	-0.00093517	-0.00291933	-0.00393676	-0.00405327				163	0.0105352	0.011233	0.00471949	0.00869208	0.0232808		163	-0.00733396	0.019735	0.0323639	0.0429685	0.0384844		163	0.0175321	0.00224097	0.0141638	0.0185846		163	0.00958323	-0.00341794	-0.00145285	0.00353823
163.5	0.00923275	0.00065228	0.00526417	0.00198357		163.5	0.0265312	0.0164826	0.00710162	-0.00402209		163.5	-0.00048923	-0.00304804	-0.0042398	-0.00411218				163.5	0.0123271	0.0119276	0.00431296	0.00839034	0.0228779		163.5	-0.00683802	0.0193199	0.0326528	0.0428522	0.0379415		163.5	0.018318	0.00155992	0.0141301	0.0187887		163.5	0.00964482	-0.00328516	-0.00143243	0.00294417
164	0.00939345	-0.00038321	0.0058915	0.00140271		164	0.02669	0.016702	0.00748294	-0.00383337		164	0.00018044	-0.0033513	-0.00455114	-0.00370663				164	0.0128947	0.0125455	0.00481061	0.00775591	0.0225664		164	-0.00681146	0.019464	0.0325277	0.0418857	0.0368883		164	0.0187024	0.00144097	0.014892	0.0183565		164	0.010193	-0.00257877	-0.00186127	0.00222659
164.5	0.00882571	-0.00100935	0.00539655	0.00083105		164.5	0.0265181	0.0169515	0.00830988	-0.00389657		164.5	0.00012167	-0.00350352	-0.00441331	-0.004207				164.5	0.0137604	0.012661	0.00517775	0.00811738	0.0207177		164.5	-0.0069066	0.0187889	0.0324662	0.0414582	0.0345285		164.5	0.0188743	0.00108805	0.0166422	0.0180475		164.5	0.0114233	-0.0015234	-0.00171571	0.00236736
165	0.00946352	-0.00062058	0.00576948	0.00095904		165	0.026566	0.0165764	0.00904968	-0.00293766		165	2.358e-05	-0.00377023	-0.00481408	-0.00404215				165	0.0148757	0.0134413	0.00527085	0.00774078	0.0182505		165	-0.00594446	0.0187764	0.0331945	0.0412334	0.0335283		165	0.0183294	0.00065147	0.0167001	0.0177721		165	0.0106803	-0.00108676	-0.00201288	0.00281512
165.5	0.00999085	-0.0002569	0.00606172	0.00084449		165.5	0.0266576	0.0168649	0.0084526	-0.0027333		165.5	0.00014196	-0.00416577	-0.00504878	-0.00409889				165.5	0.0151814	0.0128117	0.00458328	0.00716271	0.0169215		165.5	-0.00573184	0.018534	0.0329831	0.0410696	0.0324304		165.5	0.0177355	0.00013856	0.0163679	0.0174755		165.5	0.0110585	-0.00063263	-0.00245455	0.00246465
166	0.0105787	-0.00020257	0.00555331	0.00142615		166	0.0263728	0.0167466	0.00861719	-0.00245278		166	0.00018422	-0.00370695	-0.00573856	-0.00435424				166	0.0158907	0.0135222	0.00503957	0.00726117	0.0151461		166	-0.00516972	0.0179366	0.0323463	0.0412033	0.0326682		166	0.0175581	-0.00027879	0.0166795	0.0182988		166	0.0129727	-0.00074022	-0.00219942	0.00165303
166.5	0.0112087	-0.00020968	0.00480926	0.00135126		166.5	0.0261464	0.0173076	0.0081956	-0.00312694		166.5	0.00045884	-0.00361323	-0.00571832	-0.00457082				166.5	0.0157046	0.0137145	0.00583839	0.00741871	0.0142494		166.5	-0.00408211	0.0182386	0.0319959	0.0412747	0.0326945		166.5	0.0189568	-7.446e-05	0.0166404	0.0180943		166.5	0.0133168	-0.00075189	-0.00193175	0.00087124
167	0.0119758	0.00034809	0.00470422	0.00058724		167	0.0265504	0.0177109	0.00835656	-0.0033051		167	0.00021865	-0.00469139	-0.00518544	-0.0049492				167	0.0162425	0.0147454	0.0048024	0.00748446	0.0131497		167	-0.00416798	0.0179347	0.0323096	0.0419542	0.0330393		167	0.0192549	-0.00055204	0.0171188	0.0177485		167	0.0130559	-0.00095305	-0.00195297	0.00081528
167.5	0.011919	0.00101333	0.00487383	0.00019754		167.5	0.026275	0.0180098	0.00782209	-0.00331723		167.5	0.00060018	-0.00517282	-0.00490956	-0.00531581				167.5	0.0161715	0.0143688	0.00421663	0.00787912	0.0120543		167.5	-0.00342883	0.0177814	0.0315493	0.0423018	0.0331157		167.5	0.0203348	-0.00026714	0.0160556	0.0171829		167.5	0.0139418	-0.00154562	-0.00299438	-0.00023302
168	0.0117385	0.00130964	0.00475847	0.00018885		168	0.0257023	0.0177074	0.00848765	-0.00355793		168	0.00056235	-0.00505299	-0.00466315	-0.00491738				168	0.0173713	0.0141106	0.00404707	0.00697604	0.011316		168	-0.00270804	0.0179275	0.0312837	0.0429586	0.03302		168	0.0196787	-8.81e-06	0.0155062	0.0168577		168	0.0143313	-0.00133253	-0.00277475	0.00021
168.5	0.0113224	0.00131076	0.00514354	0.00031218		168.5	0.025627	0.0172729	0.00883958	-0.00344493		168.5	0.00101668	-0.00485226	-0.00513755	-0.00560272				168.5	0.0178788	0.0147111	0.00443787	0.00757471	0.0102944		168.5	-0.00177136	0.0180085	0.0307096	0.0437271	0.0346667		168.5	0.018836	-0.00097539	0.0148063	0.0169921		168.5	0.0150737	-0.00183523	-0.00292669	0.00049841
169	0.0111007	0.00117116	0.00481485	0.0005542		169	0.0256402	0.0173825	0.00871518	-0.00316419		169	0.00121563	-0.00445637	-0.00437434	-0.00544322				169	0.0177828	0.0139349	0.00352801	0.00641364	0.0100277		169	0.00037678	0.0195845	0.0301767	0.0437037	0.0344874		169	0.0188892	-0.00072699	0.0133991	0.0160853		169	0.0156954	-0.00247288	-0.00303529	-0.00013185
169.5	0.0106195	0.00115315	0.00449546	0.00048697		169.5	0.0256476	0.0170292	0.00960302	-0.00328829		169.5	0.00097142	-0.00428298	-0.00372208	-0.00480046				169.5	0.018381	0.0127488	0.0037457	0.00715105	0.00968977		169.5	0.00041329	0.0203362	0.0295299	0.0437458	0.0339296		169.5	0.0191817	-0.00217793	0.012776	0.0162279		169.5	0.0159841	-0.00295277	-0.00396898	0.00072817
170	0.0106076	0.0010065	0.00401593	0.00122651		170	0.0258176	0.0172443	0.0101545	-0.00375437		170	0.00126668	-0.00375119	-0.00343864	-0.00449105				170	0.0192277	0.012795	0.00277165	0.00519445	0.00843586		170	0.00054804	0.0205228	0.0281753	0.0435586	0.0341892		170	0.0203351	-0.00049577	0.011318	0.0155384		170	0.0150525	-0.00497393	-0.00492135	0.00026785
170.5	0.0101604	0.00053135	0.00358552	0.00154178		170.5	0.0258222	0.0169552	0.0107742	-0.00331782		170.5	0.00132204	-0.00359221	-0.00408163	-0.00463217				170.5	0.0196831	0.0119884	0.00170556	0.00426218	0.00928944		170.5	0.0004654	0.0199999	0.0276239	0.0430801	0.0346737		170.5	0.021286	-0.00017635	0.0105879	0.0145807		170.5	0.0148903	-0.0053499	-0.00553563	-0.00011584
171	0.00977362	0.00063252	0.00281547	0.00203137		171	0.0263594	0.0172102	0.0104594	-0.00305692		171	0.00102278	-0.00350426	-0.0040335	-0.00476023				171	0.0196509	0.0120601	0.00206505	0.00307807	0.00835036		171	1.986e-05	0.0197724	0.0272143	0.0416207	0.0342724		171	0.0216762	-0.0009777	0.00909934	0.0134128		171	0.0144613	-0.00633796	-0.00572026	0.0001056
171.5	0.00910901	0.00080238	0.00274938	0.00237019		171.5	0.0270106	0.0174348	0.0106709	-0.00270994		171.5	0.00152541	-0.00304689	-0.00390037	-0.00381462				171.5	0.0197784	0.0123261	0.00216268	0.00219177	0.00919561		171.5	-0.00044963	0.0193469	0.0265671	0.0403621	0.0345047		171.5	0.0216122	-0.00153692	0.00997695	0.0125418		171.5	0.0144706	-0.00570944	-0.00520361	0.00010216
172	0.00910687	0.00117369	0.00237312	0.00293392		172	0.0270715	0.0181129	0.0107348	-0.00299775		172	0.00162488	-0.00369803	-0.00326733	-0.0036475				172	0.0199127	0.0125448	0.00128934	0.00229154	0.00993407		172	-0.00150384	0.0179983	0.025449	0.0400913	0.034797		172	0.0228732	-0.00162451	0.00977617	0.0113197		172	0.0150247	-0.0058657	-0.00433146	-0.00041388
172.5	0.00892018	0.00078628	0.00225322	0.00321915		172.5	0.0266844	0.0182365	0.010253	-0.00306799		172.5	0.00101402	-0.00467166	-0.00328719	-0.00404687				172.5	0.0198527	0.0134362	0.0006044	0.00269661	0.0112848		172.5	-0.00157433	0.0181852	0.0253427	0.0392342	0.0349755		172.5	0.0239874	-0.0024711	0.00886769	0.0110555		172.5	0.0152004	-0.00580292	-0.00430905	-0.00075583
173	0.0081343	0.00034943	0.00255242	0.00327157		173	0.0271912	0.018984	0.0107866	-0.00279237		173	0.00064569	-0.00550453	-0.00306615	-0.0044137				173	0.0200068	0.0130382	0.00053144	0.00397766	0.0127863		173	-0.00113528	0.0168554	0.0261046	0.038564	0.0346594		173	0.0238667	-0.00320705	0.00805399	0.0114846		173	0.015237	-0.00526661	-0.00572525	-5.97e-06
173.5	0.0078187	0.00166479	0.00357048	0.00263677		173.5	0.0270348	0.0187847	0.0100121	-0.00231889		173.5	0.00038366	-0.00556974	-0.00263063	-0.00454983				173.5	0.0205243	0.0127946	-0.00017465	0.00483229	0.0131819		173.5	-0.00156505	0.0153963	0.0259576	0.038255	0.0339535		173.5	0.0250324	-0.00385628	0.00760909	0.0121736		173.5	0.0151475	-0.00478175	-0.0061614	0.00071305
174	0.00797167	0.00157148	0.00333464	0.00222309		174	0.0272192	0.0187974	0.00985745	-0.00143207		174	-0.00016909	-0.00613118	-0.00234426	-0.00465035				174	0.0205455	0.0131855	-0.00114749	0.00567704	0.0135482		174	-0.00190482	0.0146867	0.0258531	0.0370777	0.0329408		174	0.0260396	-0.00343172	0.0080927	0.0112822		174	0.0152769	-0.00261823	-0.00657557	0.00101093
174.5	0.00729699	0.00237182	0.00311145	0.00222937		174.5	0.0269828	0.0193264	0.00962465	-0.00122174		174.5	-0.00061478	-0.00627547	-0.00173431	-0.00491867				174.5	0.0194779	0.0121286	-0.00108169	0.00681254	0.012778		174.5	-0.00207843	0.0139134	0.0259402	0.0363743	0.0325541		174.5	0.025456	-0.00472551	0.00828406	0.0101187		174.5	0.0160868	-0.001885	-0.00549714	0.00188849
175	0.00804334	0.00288424	0.00326911	0.00227862		175	0.0267415	0.0186483	0.00956142	-0.00054311		175	-0.00102148	-0.00670382	-0.00192509	-0.0045288				175	0.0184521	0.0127316	-0.00119014	0.00642184	0.0129907		175	-0.00112523	0.0128487	0.0257904	0.035441	0.0323788		175	0.0253832	-0.00503899	0.00832053	0.00947834		175	0.0161111	-0.00169296	-0.00584671	0.00169525
175.5	0.00857827	0.00282805	0.00410371	0.00264354		175.5	0.0266624	0.0185844	0.00834748	-0.00018304		175.5	-0.00115741	-0.00647773	-0.0024477	-0.00450082				175.5	0.017109	0.011897	-0.00257499	0.00625606	0.0126995		175.5	-0.00063686	0.011941	0.0256081	0.0344679	0.0329003		175.5	0.0253637	-0.00489386	0.00888381	0.00956879		175.5	0.0172977	-0.00126174	-0.00621213	0.00065033
176	0.00832251	0.00327618	0.00375923	0.00244935		176	0.0265832	0.0186502	0.00786627	-2.418e-05		176	-0.00113435	-0.00594997	-0.00263237	-0.00463556				176	0.0157529	0.0121249	-0.00278761	0.00772316	0.0125246		176	0.00061986	0.0113591	0.0249271	0.0343204	0.0329419		176	0.0256021	-0.00417319	0.00914281	0.00955672		176	0.0176631	-0.0016319	-0.00602707	0.00011514
176.5	0.00823592	0.00388995	0.0042947	0.00228189		176.5	0.0263055	0.0188697	0.00708308	-0.0001952		176.5	-1.371e-05	-0.00591747	-0.00306581	-0.00437558				176.5	0.0142908	0.0122781	-0.00354217	0.00807324	0.0119263		176.5	0.00040717	0.0116943	0.0249099	0.0344234	0.0323944		176.5	0.0257572	-0.00424991	0.00862041	0.00922192		176.5	0.0174072	-0.00225442	-0.00653816	1.382e-05
177	0.00781764	0.00371375	0.00449121	0.00181926		177	0.0267872	0.0187594	0.00650999	-0.00031873		177	5.803e-05	-0.0057213	-0.00325906	-0.00403962				177	0.0148325	0.0124105	-0.00450288	0.00817695	0.0112852		177	0.00013017	0.0102229	0.0244403	0.0353093	0.0323143		177	0.0256255	-0.00383148	0.0081441	0.00852196		177	0.018002	-0.00272194	-0.00731725	-0.00059555
177.5	0.00726246	0.00360784	0.00513824	0.00165421		177.5	0.0268563	0.0189322	0.00677214	-0.00073845		177.5	0.00018451	-0.00505996	-0.00368062	-0.00409815				177.5	0.0148165	0.0120476	-0.00400105	0.00825226	0.010792		177.5	0.00114694	0.0100433	0.0239863	0.0344281	0.0326791		177.5	0.0255111	-0.00419957	0.00761528	0.00887666		177.5	0.0191197	-0.00349856	-0.00783035	-0.00108003
178	0.00708302	0.00289535	0.00477137	0.0023026		178	0.0270706	0.0187422	0.00734827	-0.00044631		178	0.00032822	-0.00466435	-0.00411134	-0.00377107				178	0.0153126	0.0123095	-0.00367478	0.00860795	0.0108821		178	0.00202237	0.0113576	0.0242815	0.0337369	0.0331592		178	0.0246692	-0.00375441	0.00808557	0.00834826		178	0.0197849	-0.00461474	-0.00714394	-0.00097346
178.5	0.00708626	0.0017477	0.00466527	0.00242332		178.5	0.0274612	0.0187946	0.00732284	0.00017885		178.5	0.00041618	-0.00489246	-0.00415839	-0.00367336				178.5	0.0146645	0.0113939	-0.00381951	0.00916636	0.010676		178.5	0.00207274	0.0112321	0.0251188	0.0343861	0.0326372		178.5	0.0250307	-0.00429221	0.00780497	0.00875674		178.5	0.0202732	-0.00554204	-0.00673424	-0.00225799
179	0.00735101	0.0015751	0.00401245	0.00209254		179	0.0276219	0.0186496	0.00783842	-0.00010527		179	0.00066099	-0.00453163	-0.00396535	-0.00333724				179	0.0150038	0.0109525	-0.00361464	0.00854577	0.0105159		179	0.00282889	0.0128841	0.0247514	0.0339878	0.0311826		179	0.0256127	-0.00427718	0.00827609	0.00853301		179	0.019925	-0.00648408	-0.00628403	-0.0037815
179.5	0.00795983	0.00100013	0.0043736	0.00197178		179.5	0.0278494	0.0179409	0.00783862	4.407e-05		179.5	0.00061821	-0.00478154	-0.00404154	-0.00343925				179.5	0.0150585	0.0110118	-0.0044543	0.00784008	0.010095		179.5	0.00219237	0.013055	0.0248624	0.0340504	0.0311352		179.5	0.025507	-0.00533984	0.0083621	0.00901226		179.5	0.0198761	-0.00667179	-0.00657676	-0.00372111
180	0.00799545	0.00055239	0.00467626	0.00203042		180	0.0281075	0.0180394	0.00783748	-0.00027957		180	0.00052852	-0.00439157	-0.00469325	-0.00369649				180	0.0144857	0.011197	-0.0036358	0.00581442	0.00950299		180	0.00196065	0.0131018	0.0241974	0.0340976	0.0315679		180	0.0263786	-0.00400923	0.00874886	0.00848903		180	0.0194059	-0.00817939	-0.00486117	-0.00538519
180.5	0.0082037	0.00060761	0.00415138	0.00220591		180.5	0.0285882	0.0178662	0.0077856	0.00041919		180.5	0.00057748	-0.00511117	-0.00552282	-0.00407236				180.5	0.0158949	0.0104703	-0.0028353	0.00450433	0.0097198		180.5	0.00243893	0.0141723	0.0241589	0.0332568	0.0303661		180.5	0.0255117	-0.00469618	0.0088773	0.00751207		180.5	0.0198341	-0.00812245	-0.00456706	-0.00640054
181	0.00806035	0.00047972	0.00383959	0.00226216		181	0.0299401	0.0181081	0.00798089	0.00110908		181	0.00016639	-0.00569489	-0.0058382	-0.00378926				181	0.0168476	0.0111252	-0.00060176	0.00347647	0.00935895		181	0.00271046	0.0150119	0.0238742	0.0317044	0.0293224		181	0.0259249	-0.00518188	0.00863883	0.0072151		181	0.0196513	-0.00891431	-0.00512101	-0.00673966
181.5	0.00836181	0.00067327	0.00442096	0.00197303		181.5	0.0296115	0.0184375	0.00905186	0.00073071		181.5	0.00052313	-0.00557722	-0.00488343	-0.00318057				181.5	0.0175402	0.0110839	-0.00068626	0.00212659	0.0103452		181.5	0.00355924	0.0159725	0.0236419	0.031471	0.0288422		181.5	0.0253624	-0.00455618	0.00906878	0.0069985		181.5	0.0195136	-0.00860609	-0.00514539	-0.00748128
182	0.00880199	0.00036629	0.00463608	0.00191119		182	0.0293918	0.0184784	0.00965015	0.00057214		182	0.00012847	-0.00585341	-0.00479579	-0.00368509				182	0.018952	0.0119559	-0.00034536	0.00087108	0.010266		182	0.00427731	0.0156436	0.0237931	0.0326695	0.0281501		182	0.0262132	-0.00548257	0.00897378	0.00664675		182	0.0205662	-0.00875567	-0.00539282	-0.00800025
182.5	0.00877078	0.00035375	0.00458306	0.00160304		182.5	0.0296497	0.0184264	0.0099132	0.00060362		182.5	-0.00044567	-0.00631699	-0.00417652	-0.00403989				182.5	0.0195319	0.0123068	-0.00045612	0.00052521	0.0106233		182.5	0.00461779	0.0156892	0.0241151	0.0329156	0.0272649		182.5	0.0276573	-0.00629596	0.00880088	0.00782107		182.5	0.0203055	-0.00944322	-0.00617724	-0.0081804
183	0.00878176	0.00078689	0.00512267	0.000989		183	0.0298367	0.0182383	0.0113927	0.0006543		183	-0.00084545	-0.00685819	-0.00410615	-0.00444771				183	0.0200469	0.0127863	0.00010574	0.00088782	0.01085		183	0.00577519	0.0154451	0.02468	0.0336072	0.0264701		183	0.0280354	-0.00629131	0.00826049	0.00775719		183	0.0207189	-0.00831366	-0.00676016	-0.00736431
183.5	0.00911244	0.00121302	0.00523322	0.00020927		183.5	0.0291809	0.0174592	0.0116348	0.00123381		183.5	-0.00018946	-0.00665398	-0.00376397	-0.00469985				183.5	0.0204491	0.0140263	-0.00044133	0.00135078	0.0100731		183.5	0.00623069	0.0157621	0.02459	0.0342541	0.0261383		183.5	0.0295218	-0.0064141	0.00710772	0.00672974		183.5	0.0210575	-0.00766092	-0.00643565	-0.00749475
184	0.00910548	0.00049705	0.00512586	2.155e-05		184	0.0295482	0.0177808	0.0120398	0.00130504		184	0.00046327	-0.0063308	-0.00312753	-0.005352				184	0.0206511	0.0145471	-0.00045145	0.0014608	0.00965178		184	0.00642343	0.0157955	0.0239589	0.0340833	0.0266133		184	0.0302556	-0.00585745	0.00785733	0.00636196		184	0.0215248	-0.00632895	-0.00659904	-0.0074484
184.5	0.00864311	0.00084269	0.00532642	-6.039e-05		184.5	0.0295436	0.0178547	0.0126442	0.00139668		184.5	0.00059178	-0.00646632	-0.00290221	-0.00556616				184.5	0.0193702	0.0152361	0.00027615	0.00165583	0.00857966		184.5	0.00665399	0.015347	0.0241453	0.0338376	0.0272102		184.5	0.0294672	-0.00616635	0.0078997	0.00685757		184.5	0.0219306	-0.00572282	-0.00723339	-0.00693195
185	0.00901488	0.00028137	0.00518595	0.00023121		185	0.0289932	0.0177743	0.0132908	0.00180334		185	0.00106263	-0.00655146	-0.00299544	-0.00539854				185	0.0192883	0.0161306	-0.00044264	0.00140189	0.00848962		185	0.00763886	0.0148617	0.0237535	0.0338932	0.0263324		185	0.0299889	-0.00473142	0.00781643	0.00695147		185	0.0220412	-0.00534901	-0.00850739	-0.00628211
185.5	0.00854707	0.00031211	0.00629514	0.0006368		185.5	0.0286418	0.0181532	0.0128559	0.00232136		185.5	0.00145377	-0.00651645	-0.00343454	-0.00507404				185.5	0.0191334	0.0170253	-0.00158067	0.00216156	0.00797206		185.5	0.00839503	0.0147834	0.0235435	0.0341485	0.0269517		185.5	0.0303706	-0.00349888	0.00764897	0.00674258		185.5	0.0217795	-0.00598213	-0.009328	-0.00579203
186	0.00855702	0.00076498	0.00561835	0.0007451		186	0.0288021	0.0189072	0.0128307	0.00174888		186	0.00168211	-0.00628536	-0.00353998	-0.00510201				186	0.0190379	0.0180427	-0.00204242	0.00370124	0.0077062		186	0.00781792	0.0143791	0.0221291	0.035228	0.027123		186	0.0300117	-0.00254164	0.00633795	0.00704432		186	0.0213059	-0.00652478	-0.00934584	-0.00485088
186.5	0.00833722	0.00025268	0.00491281	0.00118199		186.5	0.0288036	0.0186921	0.0129805	0.00089882		186.5	0.00297307	-0.00636333	-0.00386058	-0.00515319				186.5	0.0197025	0.0193489	-0.00158056	0.00426088	0.00699847		186.5	0.00699168	0.0138049	0.0223027	0.0345534	0.0279878		186.5	0.0307157	-0.00349987	0.00614106	0.00691789		186.5	0.0214236	-0.00668721	-0.0100041	-0.00382042
187	0.00863562	-0.0005717	0.00457158	0.00102473		187	0.0286667	0.0186402	0.0129642	0.00052282		187	0.00215047	-0.00683443	-0.00375823	-0.00484807				187	0.0210233	0.019599	-0.00172379	0.00416506	0.00746416		187	0.00806738	0.012949	0.0224887	0.034655	0.0290781		187	0.0322165	-0.00336549	0.00565905	0.00662299		187	0.021338	-0.00593957	-0.00993855	-0.00292119
187.5	0.00915314	-0.00115692	0.00502513	0.0010259		187.5	0.0282293	0.0189906	0.0138178	0.00079712		187.5	0.00226812	-0.00661236	-0.00366792	-0.00525631				187.5	0.0214268	0.019678	-0.00192323	0.0052311	0.00800148		187.5	0.00944019	0.0127992	0.0221199	0.0335048	0.0298071		187.5	0.033334	-0.00380615	0.00563279	0.00834998		187.5	0.022205	-0.00664349	-0.00953463	-0.00247408
188	0.0103086	-0.0017617	0.00477201	0.00157518		188	0.0278502	0.0189304	0.0136139	0.00122633		188	0.00243878	-0.00681637	-0.00398285	-0.00540392				188	0.0211753	0.0188417	-0.00155196	0.00626718	0.00787438		188	0.00971474	0.0120555	0.0223466	0.0337208	0.0307666		188	0.0344341	-0.00356474	0.00568846	0.00823587		188	0.0217139	-0.00667716	-0.00877144	-0.00193231
188.5	0.0108629	-0.00197082	0.00440429	0.00162178		188.5	0.0283029	0.0193746	0.0127792	0.0009061		188.5	0.00234236	-0.0071619	-0.00405261	-0.00555741				188.5	0.0205472	0.0181494	-0.00235919	0.00649723	0.00845806		188.5	0.0098541	0.0104735	0.0237476	0.0345065	0.0308238		188.5	0.0345657	-0.0038798	0.00526584	0.00900292		188.5	0.0208102	-0.00679894	-0.00916301	-0.00263552
189	0.011361	-0.00137947	0.00416966	0.00163608		189	0.0282461	0.0192734	0.0129267	0.00030138		189	0.00225256	-0.00713614	-0.00476754	-0.0059349				189	0.0212219	0.0180741	-0.00223655	0.00617975	0.0082686		189	0.0101992	0.0104278	0.0228714	0.0335257	0.0311962		189	0.0348067	-0.00412489	0.00507683	0.00931923		189	0.0202375	-0.00611242	-0.00926415	-0.00313827
189.5	0.0115523	-0.00134699	0.00421992	0.00215916		189.5	0.0280831	0.0193839	0.0119991	0.00052141		189.5	0.00152263	-0.00788231	-0.00492579	-0.00675546				189.5	0.0210613	0.0174049	-0.00215642	0.00486209	0.00869814		189.5	0.0110646	0.0102063	0.0224277	0.0334795	0.0316392		189.5	0.0344994	-0.00473974	0.00523703	0.00865546		189.5	0.0211087	-0.00603613	-0.00862695	-0.00211486
190	0.0108829	-0.00110945	0.00389487	0.00234562		190	0.0283438	0.0193478	0.0112112	0.00065788		190	0.00139321	-0.0074672	-0.00526865	-0.00619757				190	0.0219509	0.0161478	-0.0009486	0.00358007	0.00867386		190	0.0108212	0.0102028	0.0228189	0.0333199	0.0317182		190	0.0349922	-0.00343519	0.00514966	0.00867243		190	0.0212863	-0.00638848	-0.0077424	-0.00300042
190.5	0.010959	-0.00056854	0.00344935	0.00267158		190.5	0.0287442	0.0195735	0.0104798	0.00139787		190.5	0.00143038	-0.00788448	-0.00540338	-0.00677858				190.5	0.0224008	0.014725	-0.00051934	0.00246605	0.00856598		190.5	0.0113627	0.010641	0.0224993	0.0330639	0.0303682		190.5	0.033815	-0.00349154	0.00457473	0.00826961		190.5	0.0213283	-0.00619532	-0.00758776	-0.00318096
191	0.0105152	-0.00074388	0.00292932	0.00246222		191	0.029056	0.0196889	0.0100902	0.00224338		191	0.00129783	-0.00769927	-0.00569193	-0.0069568				191	0.0230286	0.0139998	-3.145e-05	0.00204263	0.00813588		191	0.0105274	0.0120462	0.0224048	0.0311949	0.0296483		191	0.03402	-0.00383607	0.00408695	0.00905342		191	0.0210778	-0.00722422	-0.008263	-0.00263729
191.5	0.0103726	-3.563e-05	0.00330535	0.00246776		191.5	0.0287734	0.0200303	0.0104246	0.00192153		191.5	0.00175372	-0.00638434	-0.00509671	-0.00723283				191.5	0.0234067	0.0130028	-0.0006836	0.00125138	0.00760269		191.5	0.0111206	0.0125895	0.0229428	0.0317822	0.0283445		191.5	0.0332884	-0.00272918	0.00430184	0.0089443		191.5	0.0216004	-0.00684092	-0.00781474	-0.00324567
192	0.0100437	4.044e-05	0.00330565	0.00254841		192	0.029502	0.0202819	0.0101126	0.00209265		192	0.00160276	-0.00571814	-0.00556845	-0.00743229				192	0.0236882	0.0134142	-0.00140586	0.0003803	0.00720559		192	0.00969385	0.0126429	0.0236917	0.0316031	0.0269609		192	0.0329988	-0.00412859	0.00513795	0.00861542		192	0.0215422	-0.00635453	-0.00844462	-0.00362076
192.5	0.0100171	0.00093978	0.00377999	0.00269836		192.5	0.030205	0.0198227	0.00993201	0.00191701		192.5	0.00068323	-0.00541876	-0.00548664	-0.00761693				192.5	0.0235675	0.0130795	-0.0012286	-0.00029063	0.00770604		192.5	0.00861118	0.0123487	0.0235589	0.0314302	0.025608		192.5	0.0331691	-0.00398341	0.00451065	0.00840418		192.5	0.0218792	-0.00689165	-0.0086005	-0.0039419
193	0.00960329	0.00167326	0.00391479	0.00202217		193	0.0301173	0.0203683	0.0094627	0.00210353		193	0.00064406	-0.00487349	-0.00612756	-0.00797715				193	0.0228617	0.0133055	-0.00201986	-0.00049494	0.00712462		193	0.00981049	0.0127221	0.0232616	0.0320868	0.0245324		193	0.0321148	-0.00447028	0.00469891	0.00714269		193	0.0230189	-0.00660058	-0.00902554	-0.00383432
193.5	0.00896576	0.0021618	0.00412468	0.00196358		193.5	0.0297207	0.0204914	0.00904643	0.00244742		193.5	0.00120353	-0.00426038	-0.00589288	-0.00846288				193.5	0.0227491	0.0139336	-0.00194976	0.00017097	0.00794284		193.5	0.00997423	0.0129863	0.0231644	0.031907	0.0236714		193.5	0.0313246	-0.00477436	0.00441502	0.00686974		193.5	0.0240084	-0.00719218	-0.00958839	-0.00429515
194	0.00859444	0.00291419	0.00425304	0.00221954		194	0.029992	0.0208822	0.00813593	0.00187599		194	0.00120276	-0.00376839	-0.00593676	-0.00866041				194	0.0229165	0.0141985	-0.00221637	0.00113146	0.00870277		194	0.00907021	0.0127118	0.0228559	0.0318579	0.0223072		194	0.0302785	-0.00432194	0.00463382	0.00683953		194	0.0233542	-0.00766873	-0.0105853	-0.00428314
194.5	0.00849134	0.00265038	0.00399011	0.0022617		194.5	0.0291744	0.0208205	0.0083511	0.00208993		194.5	0.00141679	-0.00448982	-0.00571241	-0.00762986				194.5	0.022624	0.0157208	-0.00297669	0.00182864	0.00832254		194.5	0.00887087	0.0137766	0.0226738	0.03186	0.0216001		194.5	0.0302501	-0.00510352	0.00539292	0.00636816		194.5	0.0238389	-0.00740093	-0.0116126	-0.00464237
195	0.00842286	0.00235457	0.00394955	0.0024321		195	0.0291472	0.0208657	0.00841883	0.00244852		195	0.00192485	-0.00426931	-0.00544731	-0.00712468				195	0.0228779	0.016561	-0.00243271	0.00179713	0.00836006		195	0.00894149	0.0139699	0.0216896	0.0319564	0.0203246		195	0.0300092	-0.0042026	0.00538627	0.00558374		195	0.02389	-0.00852248	-0.0123648	-0.00448305
195.5	0.00854126	0.0031078	0.00470097	0.00235805		195.5	0.0286906	0.0211532	0.00785407	0.00271648		195.5	0.00195923	-0.00403654	-0.0055465	-0.00692231				195.5	0.0226242	0.0177741	-0.00300189	0.00201504	0.00865364		195.5	0.00908404	0.0142658	0.0213451	0.0315848	0.0202214		195.5	0.0307123	-0.00398497	0.00492987	0.0040898		195.5	0.0243879	-0.00920502	-0.0120819	-0.00496619
196	0.0083576	0.00326162	0.00404625	0.00229962		196	0.028402	0.0211644	0.00747562	0.00186302		196	0.00135747	-0.00378593	-0.00549101	-0.00662211				196	0.0230209	0.0179611	-0.00349069	0.00309939	0.00818858		196	0.00946225	0.013261	0.0209425	0.0309056	0.0195864		196	0.0308459	-0.0047076	0.00361291	0.00397249		196	0.0244452	-0.00945133	-0.0116225	-0.00496139
196.5	0.00847863	0.00274426	0.00365267	0.00241389		196.5	0.0283382	0.0206668	0.00742964	0.00203712		196.5	0.00162961	-0.00426316	-0.00524418	-0.00617059				196.5	0.0225985	0.017734	-0.00325394	0.00361428	0.00843163		196.5	0.0110428	0.0123057	0.0211121	0.0311088	0.0199789		196.5	0.0318327	-0.00641798	0.00346817	0.00427402		196.5	0.0245162	-0.0100505	-0.0124836	-0.00551954
197	0.00922108	0.00281043	0.00376124	0.00240525		197	0.0282978	0.0208804	0.00787945	0.0026985		197	0.00120929	-0.00423631	-0.0044484	-0.00585165				197	0.0226117	0.0172453	-0.00352078	0.00403455	0.00972879		197	0.012226	0.0120884	0.0213516	0.0317672	0.0201832		197	0.0338117	-0.00626242	0.003291	0.00416152		197	0.0251166	-0.0104887	-0.0122012	-0.00572355
197.5	0.00969212	0.00246899	0.00396345	0.00262021		197.5	0.0280727	0.0205425	0.00780712	0.00291866		197.5	0.00113372	-0.00404789	-0.00440562	-0.00559431				197.5	0.021828	0.0158012	-0.00320807	0.00513415	0.0109418		197.5	0.0131145	0.0116006	0.0209386	0.0316468	0.0211956		197.5	0.0342208	-0.0074648	0.00310817	0.0043867		197.5	0.0254886	-0.0112048	-0.0118928	-0.00530942
198	0.0100535	0.00213981	0.0032822	0.00287765		198	0.0280716	0.0201319	0.00786672	0.0027903		198	0.00128157	-0.00426288	-0.00406267	-0.00535778				198	0.0217522	0.0156988	-0.00212414	0.00522064	0.0108369		198	0.0148705	0.0101037	0.0212431	0.0319802	0.0229935		198	0.0344416	-0.00753469	0.00346172	0.00371945		198	0.0253404	-0.0116617	-0.0118479	-0.00510933
198.5	0.00979313	0.00189123	0.00270244	0.00311582		198.5	0.0286302	0.0202458	0.00800722	0.00290787		198.5	0.00117948	-0.00425768	-0.00467494	-0.00496158				198.5	0.0213048	0.0166552	-0.00271206	0.00552265	0.0112632		198.5	0.0159394	0.00927504	0.0214519	0.0326125	0.0237256		198.5	0.0349508	-0.00802294	0.00304451	0.00405756		198.5	0.0254475	-0.01136	-0.0113946	-0.00482625
199	0.00948493	0.00194457	0.00297785	0.00308959		199	0.0283227	0.019908	0.00783822	0.00332561		199	0.00098088	-0.00433897	-0.00446269	-0.00455459				199	0.0217396	0.0158256	-0.00281405	0.00565093	0.0110624		199	0.0165191	0.00874192	0.0202947	0.0322765	0.024194		199	0.0356571	-0.0083702	0.00237362	0.00472163		199	0.0260281	-0.0109291	-0.0106226	-0.00424281
199.5	0.00886278	0.00222657	0.00342251	0.00295567		199.5	0.0285292	0.0201581	0.00702828	0.00352936		199.5	0.00111588	-0.0048023	-0.00410808	-0.00499366				199.5	0.0216475	0.0149523	-0.00216161	0.0050817	0.0115187		199.5	0.0171138	0.00835539	0.0201494	0.0319077	0.0255784		199.5	0.035933	-0.0084207	0.00227461	0.00473389		199.5	0.0266162	-0.0107389	-0.00963908	-0.00383309
200	0.00879226	0.00162206	0.00280557	0.00203749		200	0.0289046	0.0197932	0.00692854	0.00357643		200	0.00134325	-0.00452895	-0.00371625	-0.00489295				200	0.0224506	0.013653	-0.00218747	0.00433451	0.011295		200	0.0173657	0.00828706	0.019971	0.0318409	0.0266018		200	0.0362914	-0.00653693	0.0009866	0.00475789		200	0.0261432	-0.00944373	-0.00929082	-0.00385798
200.5	0.00807437	0.00158758	0.00282349	0.00181685		200.5	0.0288452	0.0194888	0.00700017	0.00331726		200.5	0.00160473	-0.00455486	-0.00371604	-0.00534646				200.5	0.0215198	0.0130374	-0.00164613	0.00389074	0.0109479		200.5	0.0182029	0.0083475	0.0190394	0.0312287	0.0272332		200.5	0.0367998	-0.00668279	0.00053508	0.00426086		200.5	0.0259409	-0.00922133	-0.00895583	-0.0037868
201	0.00790292	0.00098942	0.00259283	0.00131467		201	0.0289608	0.0194215	0.00800344	0.00374634		201	0.00188329	-0.00497108	-0.00382585	-0.00597836				201	0.0218855	0.0124937	-0.00146864	0.00268193	0.0103864		201	0.0186823	0.00866345	0.0187384	0.0298689	0.0273617		201	0.0378091	-0.00717611	9.87e-06	0.00405765		201	0.0251302	-0.00846014	-0.00826815	-0.00372563
201.5	0.0081297	0.00147072	0.00318154	0.00107925		201.5	0.0299407	0.0195653	0.00915369	0.00365995		201.5	0.0018875	-0.00441006	-0.00341095	-0.00654502				201.5	0.02192	0.0117021	-0.00157222	0.00259611	0.00972399		201.5	0.0188969	0.00907126	0.0185347	0.029679	0.0282061		201.5	0.0380076	-0.0060589	0.000899	0.0045557		201.5	0.024644	-0.007544	-0.00830654	-0.0039148
202	0.00801532	0.00155913	0.00319763	0.00099258		202	0.0303891	0.0189451	0.00903117	0.00384115		202	0.00174824	-0.00424913	-0.00401841	-0.0069525				202	0.0230367	0.0119818	-0.00170263	0.00187844	0.0104614		202	0.018191	0.00939291	0.0184116	0.0296722	0.0279499		202	0.0376566	-0.00734838	0.00172564	0.00484942		202	0.0236674	-0.00764654	-0.008434	-0.00359615
202.5	0.00794258	0.00147647	0.00402684	0.00075185		202.5	0.0307031	0.0188188	0.00920989	0.00396419		202.5	0.00096812	-0.00362355	-0.00411205	-0.00763328				202.5	0.0231905	0.0120328	-0.00101889	0.00092284	0.0107058		202.5	0.019191	0.00892507	0.017334	0.0296405	0.0276823		202.5	0.0376197	-0.00715984	0.00159335	0.00517376		202.5	0.0242991	-0.00775119	-0.00824672	-0.00396715
203	0.00757525	0.00177346	0.00438768	0.0003809		203	0.0303063	0.0191414	0.00932177	0.00396212		203	0.0009059	-0.0039666	-0.00507763	-0.00816817				203	0.0233523	0.0121692	-0.00217217	0.00036402	0.0102866		203	0.0200701	0.00926401	0.0171364	0.029597	0.0271978		203	0.0366976	-0.00647539	0.00236448	0.00505656		203	0.0247246	-0.00805506	-0.00845634	-0.00432005
203.5	0.00778874	0.0018027	0.00501998	0.00092976		203.5	0.0297629	0.0186924	0.00980713	0.00336627		203.5	0.00142747	-0.00407917	-0.00515606	-0.00803496				203.5	0.0233501	0.0130446	-0.00189111	0.0007027	0.0105501		203.5	0.0191707	0.00982165	0.0168889	0.0276225	0.02651		203.5	0.0362302	-0.00457992	0.00240367	0.00545808		203.5	0.0250643	-0.00832329	-0.00931182	-0.00449348
204	0.00829222	0.00146546	0.00488311	0.00080288		204	0.0297829	0.0183458	0.00989288	0.00337752		204	0.0014023	-0.00448506	-0.00534116	-0.00831942				204	0.0242719	0.0138647	-0.00194987	0.00026782	0.00994383		204	0.0177045	0.0102622	0.0154941	0.0273655	0.026225		204	0.0357016	-0.00493867	0.00265772	0.00445304		204	0.0244848	-0.0089888	-0.0100565	-0.00480761
204.5	0.00861498	0.00079377	0.00502597	0.00121553		204.5	0.0288594	0.018258	0.010179	0.00335697		204.5	0.00200657	-0.00462315	-0.00500087	-0.00817509				204.5	0.0251508	0.0136576	-0.00168773	-0.00073517	0.00894565		204.5	0.0167395	0.0116635	0.0143265	0.0276893	0.0259463		204.5	0.0362591	-0.00423606	0.0038928	0.00421047		204.5	0.0245672	-0.00833015	-0.0105581	-0.00492087
205	0.00862907	0.00120983	0.00525217	0.00109235		205	0.0286464	0.0181846	0.0102274	0.00387817		205	0.00210913	-0.00412467	-0.00494046	-0.00853951				205	0.025811	0.013886	-0.00083367	-0.0011449	0.00759391		205	0.0172374	0.0111459	0.0139617	0.0272083	0.0243258		205	0.0355054	-0.00265841	0.00354477	0.0044745		205	0.0246668	-0.00934233	-0.011063	-0.00471783
205.5	0.00876754	0.00150726	0.00558416	0.00181544		205.5	0.0277022	0.0187175	0.010251	0.00342101		205.5	0.00218027	-0.00380048	-0.00500415	-0.00866071				205.5	0.0268287	0.0132581	-0.00149533	-0.00083562	0.00738397		205.5	0.0170708	0.0100225	0.0143389	0.0270283	0.0230613		205.5	0.0359513	-0.00314332	0.00311807	0.00331219		205.5	0.0249767	-0.0096265	-0.010548	-0.00504507
206	0.00851633	0.00123721	0.00510906	0.00206511		206	0.0272354	0.0186278	0.0103808	0.00353296		206	0.00275184	-0.00396491	-0.00481204	-0.00778375				206	0.0271032	0.0128171	-0.00179607	0.00034882	0.00657876		206	0.0178871	0.00968087	0.0138843	0.0268199	0.0218677		206	0.0360193	-0.00352101	0.0036255	0.0043613		206	0.0249619	-0.0103105	-0.0112498	-0.00559249
206.5	0.00883764	0.00071527	0.00495994	0.00289194		206.5	0.0274768	0.0188093	0.0104754	0.00392288		206.5	0.00288149	-0.0047273	-0.0038858	-0.00777172				206.5	0.0264863	0.0129967	-0.00205424	-3.391e-05	0.00661558		206.5	0.0183804	0.0100572	0.0137876	0.027354	0.0213356		206.5	0.0351087	-0.00405991	0.00376355	0.00406995		206.5	0.0255648	-0.0102592	-0.0108032	-0.00637366
207	0.00886084	0.00089502	0.00437622	0.00351204		207	0.0281529	0.0190181	0.0106902	0.00414568		207	0.00359603	-0.00483445	-0.00352027	-0.00788739				207	0.0269879	0.0144743	-0.00120248	0.00077968	0.0065047		207	0.0181551	0.0106616	0.0140731	0.0263054	0.0202962		207	0.0357147	-0.0040813	0.00528846	0.00417976		207	0.0268101	-0.00990657	-0.00971605	-0.00558978
207.5	0.00906618	-8.434e-05	0.00441714	0.00369142		207.5	0.0276329	0.0192799	0.0102429	0.00384937		207.5	0.00321436	-0.00495969	-0.00378915	-0.00702262				207.5	0.0264125	0.0139323	-0.00082154	0.00057967	0.00683085		207.5	0.0180574	0.0104132	0.013873	0.0250309	0.0197906		207.5	0.0350761	-0.00581813	0.00554401	0.00442378		207.5	0.0267408	-0.00994341	-0.00900619	-0.00528931
208	0.00891972	-0.00048266	0.00427112	0.00405022		208	0.0279965	0.0193659	0.0106814	0.00395101		208	0.00283764	-0.0043032	-0.00366111	-0.00656937				208	0.0262548	0.0153794	-0.0003138	4.111e-05	0.00568703		208	0.0186899	0.00971535	0.0132616	0.0256857	0.0194969		208	0.0358971	-0.00491516	0.00570108	0.00485175		208	0.0278737	-0.0109707	-0.00891337	-0.00561395
208.5	0.00866414	-0.00052516	0.00437665	0.00448264		208.5	0.0280005	0.0200066	0.010674	0.00419556		208.5	0.00298638	-0.00421862	-0.00384705	-0.00626544				208.5	0.0253976	0.0155766	-0.00089424	0.00060665	0.00572702		208.5	0.0176377	0.010163	0.0130837	0.0262588	0.0183618		208.5	0.0364019	-0.00566737	0.0053751	0.0049357		208.5	0.0286231	-0.0106593	-0.00871024	-0.00484001
209	0.00799864	-0.00036437	0.0045831	0.00389889		209	0.0279445	0.020918	0.00985089	0.00384947		209	0.00367107	-0.00415105	-0.00316626	-0.00593765				209	0.0251447	0.014854	-0.00103268	0.00051224	0.00526985		209	0.0175796	0.00933661	0.0134961	0.025735	0.0187249		209	0.0365552	-0.00619335	0.00543524	0.00518097		209	0.0282746	-0.0109572	-0.00899254	-0.00455213
209.5	0.00762238	-0.00110414	0.00397201	0.00358413		209.5	0.0283076	0.0215506	0.0105705	0.00338535		209.5	0.00356268	-0.00463115	-0.00290856	-0.00617613				209.5	0.0253114	0.0150077	-0.00107189	5.606e-05	0.00472864		209.5	0.017595	0.00886539	0.0135242	0.0247057	0.0193068		209.5	0.0362856	-0.00743064	0.00481287	0.00410691		209.5	0.027563	-0.0106318	-0.00922876	-0.00425642
210	0.00799699	-0.00138718	0.00372637	0.00246039		210	0.0285837	0.0209829	0.0114763	0.00375521		210	0.00367876	-0.00446383	-0.00276533	-0.00599648				210	0.0259405	0.0142414	-0.00038606	0.00012223	0.00457273		210	0.0179278	0.00881374	0.0133994	0.0249679	0.0197041		210	0.0370183	-0.00734487	0.00460236	0.00330853		210	0.0276015	-0.0106643	-0.00999896	-0.00474993
210.5	0.0067767	-0.00088873	0.00440034	0.002531		210.5	0.0285574	0.021284	0.0120345	0.00390044		210.5	0.00363147	-0.00489993	-0.0027523	-0.0058206				210.5	0.0254083	0.0157946	-0.00028593	-0.00014328	0.00445628		210.5	0.0189921	0.00893037	0.0142604	0.0249607	0.0208048		210.5	0.0374529	-0.00876851	0.00411124	0.00371707		210.5	0.0284059	-0.0110393	-0.00990151	-0.006099
211	0.0068363	-0.0008867	0.0042073	0.00202573		211	0.0294286	0.022269	0.0121862	0.00416472		211	0.00322563	-0.00516716	-0.00308121	-0.0061959				211	0.0258224	0.0165267	-0.0007328	-0.0002686	0.00313174		211	0.0193197	0.0085018	0.0137745	0.0247024	0.0214299		211	0.0371138	-0.0101604	0.00327146	0.00352691		211	0.0285624	-0.0104289	-0.0102146	-0.00588753
211.5	0.00639077	-0.00073535	0.00397298	0.00161254		211.5	0.0299259	0.0220331	0.0119655	0.00437578		211.5	0.00306825	-0.00521712	-0.00358537	-0.00560594				211.5	0.0263552	0.0172447	-0.00143888	0.00119625	0.00275593		211.5	0.0191651	0.00941402	0.0136813	0.0242614	0.0221163		211.5	0.0372014	-0.0102091	0.00312473	0.00492114		211.5	0.0275286	-0.010773	-0.0113868	-0.00544607
212	0.00614435	-0.00137212	0.00426579	0.00141187		212	0.0301133	0.0218387	0.0117589	0.00491508		212	0.00306563	-0.00521606	-0.00416917	-0.00584641				212	0.026711	0.0181402	-0.002163	0.00102709	0.00360318		212	0.019436	0.00968905	0.013796	0.0248085	0.0217032		212	0.0371511	-0.0101024	0.00249378	0.00478001		212	0.0274183	-0.0110742	-0.0115964	-0.00629904
212.5	0.00598364	-0.00154426	0.00462988	0.00116705		212.5	0.03048	0.0227521	0.0114696	0.00535688		212.5	0.00275067	-0.00542555	-0.0045474	-0.00568571				212.5	0.0260383	0.0185031	-0.00297019	0.00039923	0.00384542		212.5	0.0191362	0.00842015	0.0140076	0.0236578	0.0226024		212.5	0.0367803	-0.00965696	0.00126177	0.00487852		212.5	0.0271894	-0.012349	-0.0123258	-0.00652237
213	0.0057221	-0.00099046	0.00429581	0.00076195		213	0.0306293	0.0223448	0.0116883	0.0058378		213	0.00308714	-0.00564641	-0.00547461	-0.0062624				213	0.0256715	0.0191655	-0.00348558	-0.00010362	0.00438879		213	0.0185081	0.00823555	0.0146573	0.0233167	0.0232839		213	0.0365098	-0.00976494	0.0003418	0.00478036		213	0.0266621	-0.0133445	-0.0129819	-0.00631277
213.5	0.00622506	-0.00077204	0.00421676	0.00042735		213.5	0.0301763	0.0219726	0.0119181	0.00555974		213.5	0.00300042	-0.0052752	-0.00478102	-0.00580294				213.5	0.0248459	0.0194454	-0.00411483	0.00037728	0.00516285		213.5	0.0175282	0.00754478	0.0148267	0.0227274	0.0242554		213.5	0.0364884	-0.0103685	-0.00050996	0.00422698		213.5	0.0267436	-0.0138266	-0.014086	-0.00577493
214	0.006107	-0.00023981	0.00430515	0.00029569		214	0.0306474	0.0222043	0.0116446	0.00620916		214	0.00315312	-0.00524492	-0.00451487	-0.00626708				214	0.0251056	0.0187353	-0.00357989	0.00011472	0.00603231		214	0.0172762	0.00694575	0.0142491	0.0242941	0.0245945		214	0.0365065	-0.012388	-0.00168645	0.00374149		214	0.0261063	-0.0136385	-0.0149142	-0.00535894
214.5	0.00604884	0.00054105	0.00396875	0.00057672		214.5	0.0303754	0.0221615	0.0116323	0.00629673		214.5	0.00336479	-0.00487769	-0.00469173	-0.00566295				214.5	0.0254055	0.0185617	-0.00443217	0.00090951	0.00651301		214.5	0.0165441	0.00705428	0.0143411	0.0245579	0.0244851		214.5	0.0363665	-0.0126574	-0.00276124	0.00450692		214.5	0.0254453	-0.0132477	-0.0153996	-0.00542409
215	0.00599026	0.0007956	0.0044127	-0.00010811		215	0.0302982	0.0227515	0.0114958	0.00677206		215	0.00341041	-0.00524512	-0.00445962	-0.00512175				215	0.0258891	0.0195607	-0.00495097	0.00055215	0.00638431		215	0.016925	0.00520989	0.0145873	0.0240566	0.0251094		215	0.0369611	-0.0129713	-0.0027365	0.00479376		215	0.0260639	-0.0135192	-0.0154349	-0.00602245
215.5	0.00637199	0.00094181	0.00436092	0.000533		215.5	0.0303809	0.0228454	0.0112947	0.00610906		215.5	0.00374983	-0.00524098	-0.0050519	-0.00532142				215.5	0.0259729	0.0190207	-0.00514489	-0.00037979	0.00648945		215.5	0.0171987	0.00406744	0.0146197	0.0240202	0.0254468		215.5	0.037513	-0.0128136	-0.00267504	0.00433316		215.5	0.0265751	-0.0132846	-0.0147676	-0.0053131
216	0.00661635	0.00091747	0.00492807	-0.00013474		216	0.0305385	0.0221232	0.0112353	0.00638963		216	0.00387312	-0.0057685	-0.00519111	-0.00540194				216	0.0251183	0.0189011	-0.00585375	-0.00053544	0.00688023		216	0.0180259	0.00443187	0.0139397	0.0237835	0.0246794		216	0.0383327	-0.0133933	-0.00304209	0.00409209		216	0.0271267	-0.0133844	-0.0144233	-0.00541435
216.5	0.00716478	0.00098119	0.00536325	0.00030226		216.5	0.0303968	0.0222023	0.0112072	0.00590656		216.5	0.00290945	-0.00641478	-0.00519595	-0.00596989				216.5	0.0248628	0.019995	-0.00584753	-0.00094875	0.00722524		216.5	0.0177987	0.00337346	0.0131046	0.0241214	0.0252757		216.5	0.038365	-0.0138949	-0.00358771	0.00344291		216.5	0.0276189	-0.0118864	-0.0124131	-0.00522592
217	0.00714589	0.00072547	0.00475359	0.00089539		217	0.0305795	0.0222569	0.0114505	0.00616241		217	0.0032039	-0.00639293	-0.00555081	-0.00561295				217	0.0253293	0.02077	-0.00492973	-0.00069133	0.00735145		217	0.0181853	0.00298361	0.013822	0.0234848	0.0245127		217	0.0395758	-0.014306	-0.00257731	0.00371212		217	0.02842	-0.0119568	-0.0112357	-0.00511746
217.5	0.00673991	0.00054592	0.00464655	0.0005563		217.5	0.0302785	0.0224208	0.0112151	0.00621338		217.5	0.0022485	-0.00661756	-0.00546353	-0.00524252				217.5	0.0244973	0.0195884	-0.00474057	-0.00071454	0.0082427		217.5	0.0188257	0.00242399	0.0134794	0.023006	0.0244943		217.5	0.0392327	-0.0144316	-0.00175835	0.00297391		217.5	0.0280072	-0.0130035	-0.00988494	-0.00506419
218	0.00679618	0.00074295	0.00481694	0.00083453		218	0.0306475	0.0213991	0.0121455	0.00607123		218	0.00217368	-0.00657833	-0.00558556	-0.00560719				218	0.0248587	0.0201176	-0.00426401	-0.00137203	0.00834243		218	0.0197167	0.00118437	0.0133692	0.0245092	0.0239967		218	0.0401727	-0.0136566	-0.00167285	0.00257703		218	0.0288232	-0.0136168	-0.00988734	-0.00446797
218.5	0.00656209	0.0006184	0.00441631	0.00066897		218.5	0.0304447	0.0209828	0.0120637	0.00563395		218.5	0.00265527	-0.00652808	-0.00563848	-0.00623598				218.5	0.0247595	0.0191911	-0.00453271	-0.00148438	0.00767754		218.5	0.0205069	0.00115347	0.014356	0.0248401	0.0237445		218.5	0.0390165	-0.0140868	-0.00160988	0.00175545		218.5	0.0283751	-0.0140287	-0.00976773	-0.00430407
219	0.00646014	0.0004784	0.00470762	0.00054662		219	0.0304642	0.0203585	0.0119314	0.00587431		219	0.00267474	-0.00646593	-0.00537943	-0.00586828				219	0.0254449	0.0188767	-0.00380996	-0.00119042	0.0068183		219	0.0218259	4.279e-05	0.0149157	0.023927	0.0240818		219	0.0397708	-0.0143222	-0.00159879	0.00151101		219	0.027868	-0.01401	-0.00908474	-0.00479534
219.5	0.00677046	0.00046821	0.00443132	0.00050857		219.5	0.0311435	0.0196375	0.0123083	0.00524533		219.5	0.00180867	-0.0067847	-0.00465807	-0.00595763				219.5	0.0261918	0.0191377	-0.00403975	-0.0007255	0.00636644		219.5	0.0224469	0.00037136	0.0155491	0.0233817	0.0242993		219.5	0.0388746	-0.0140145	-0.00143444	0.00152613		219.5	0.0280425	-0.0140818	-0.00848021	-0.00544888
220	0.00701698	0.00105979	0.00490492	-7.873e-05		220	0.0314126	0.0189356	0.0126995	0.00512299		220	0.0016056	-0.00665029	-0.00472543	-0.00551495				220	0.0266437	0.0194316	-0.00326333	0.00020796	0.00718301		220	0.0228368	0.00079429	0.0153309	0.0235623	0.0239903		220	0.0394895	-0.0129039	-0.00049071	0.0019817		220	0.0283752	-0.0139354	-0.00857603	-0.00690723
220.5	0.00661134	0.00090755	0.00500995	0.00080038		220.5	0.0312411	0.0191154	0.0130237	0.00429007		220.5	0.000892	-0.00670973	-0.00491553	-0.00520725				220.5	0.0270106	0.020213	-0.00355697	0.00054758	0.00674781		220.5	0.024801	0.00186631	0.0146722	0.0232774	0.023681		220.5	0.039226	-0.0124164	-0.00073003	0.00139819		220.5	0.0291199	-0.0137473	-0.00843563	-0.00725449
221	0.0072206	0.00022495	0.00476065	0.0010958		221	0.0320234	0.0184872	0.0122847	0.00448274		221	0.00107765	-0.00683152	-0.00477478	-0.00488184				221	0.0269792	0.0203565	-0.00353384	0.0007349	0.00592069		221	0.0267028	0.00258797	0.0132954	0.0231076	0.0233878		221	0.039239	-0.0112994	-0.00059041	0.00085222		221	0.0289341	-0.0128643	-0.0096449	-0.00715789
221.5	0.0074022	-0.00017726	0.00472335	0.00204248		221.5	0.0320443	0.0178036	0.0125198	0.00373035		221.5	0.00082758	-0.00668078	-0.00462077	-0.00441454				221.5	0.0269869	0.0204903	-0.00445637	0.00154291	0.00596414		221.5	0.0280383	0.00496213	0.0138762	0.0231457	0.0229621		221.5	0.0403171	-0.0102636	5.511e-05	0.00066443		221.5	0.0278025	-0.0133724	-0.00985343	-0.00807115
222	0.00772513	-0.00072527	0.00405232	0.00221316		222	0.0328206	0.0174095	0.0125777	0.00425175		222	0.00072473	-0.00589294	-0.00419569	-0.00449087				222	0.0260699	0.0200903	-0.00447613	0.00142153	0.00687738		222	0.0281098	0.00576886	0.0140448	0.022818	0.0224741		222	0.0410593	-0.00872645	0.00047603	0.00055688		222	0.028179	-0.0133197	-0.0101519	-0.00889609
222.5	0.00750056	1.316e-05	0.00357167	0.002918		222.5	0.0329713	0.017028	0.0124329	0.00469426		222.5	0.00060643	-0.00528629	-0.00404918	-0.00451496				222.5	0.025942	0.0195591	-0.00502955	0.00103479	0.00734319		222.5	0.0285739	0.00596054	0.0147921	0.0228489	0.0219085		222.5	0.0410829	-0.00897834	0.00068988	0.00137392		222.5	0.0281789	-0.0140684	-0.0108209	-0.00860721
223	0.00755243	0.0001727	0.0030261	0.00325367		223	0.0338086	0.0165164	0.0130273	0.00441331		223	0.00079598	-0.00463464	-0.00334386	-0.00478189				223	0.0261321	0.0201973	-0.00568944	0.00074378	0.00817016		223	0.0293082	0.00588409	0.0149098	0.0233341	0.0224364		223	0.0412652	-0.00955324	-0.00049878	0.00166107		223	0.0280017	-0.0139308	-0.0116171	-0.00849832
223.5	0.00775965	0.00010662	0.00290029	0.00413372		223.5	0.0337836	0.0169321	0.0132001	0.00388399		223.5	0.00047477	-0.00459664	-0.00284975	-0.00384179				223.5	0.0260793	0.0205853	-0.00594278	0.00083909	0.00854731		223.5	0.028984	0.00600475	0.0154902	0.0245092	0.0233624		223.5	0.0417603	-0.00965981	-0.00037038	0.00142545		223.5	0.0282949	-0.0142717	-0.0129909	-0.00859294
224	0.00774461	-1.543e-05	0.00275614	0.00504407		224	0.0347753	0.017796	0.0129648	0.00429623		224	0.00130709	-0.0042125	-0.00321172	-0.00350223				224	0.0261513	0.0196384	-0.00647989	-0.00033305	0.0083337		224	0.0278494	0.00603217	0.0150635	0.0243243	0.0234657		224	0.0420192	-0.00982587	-0.00087114	0.00206408		224	0.0279984	-0.0136317	-0.0131853	-0.0089807
224.5	0.00793054	0.0002822	0.00223113	0.00499664		224.5	0.0342991	0.0184526	0.0131914	0.00437082		224.5	0.0016196	-0.00405678	-0.00353815	-0.00277738				224.5	0.0272214	0.0200798	-0.00744718	-1.481e-05	0.00898343		224.5	0.0262053	0.00683652	0.0148381	0.0250858	0.0236997		224.5	0.042062	-0.00956124	-0.00102807	0.00288424		224.5	0.02858	-0.0146003	-0.013602	-0.00940526
225	0.00822875	0.00035458	0.00308654	0.00469978		225	0.0338523	0.0188585	0.0128172	0.00370448		225	0.00253069	-0.00430279	-0.00402135	-0.00290478				225	0.0275016	0.0196921	-0.00797993	-0.00141976	0.00921488		225	0.0272737	0.00732853	0.0148787	0.0264774	0.0236478		225	0.0434448	-0.00854684	-0.00086471	0.002806		225	0.0288304	-0.0150128	-0.0131339	-0.00891994
225.5	0.00886807	0.00011622	0.00332557	0.00448893		225.5	0.0334737	0.0186302	0.0129245	0.0033627		225.5	0.00283595	-0.0041634	-0.00447273	-0.00315438				225.5	0.0276238	0.0183068	-0.00777737	-0.00223893	0.00928306		225.5	0.0275401	0.00775533	0.01484	0.0264824	0.0228003		225.5	0.043343	-0.00892743	-0.00089246	0.0026978		225.5	0.0296175	-0.0155246	-0.0133294	-0.00763082
226	0.00866175	-8.926e-05	0.00455158	0.00386112		226	0.0329227	0.0192652	0.0128553	0.00412541		226	0.00331472	-0.00491879	-0.00493235	-0.00313544				226	0.0279705	0.0180719	-0.00804577	-0.00202088	0.00986693		226	0.0269346	0.00758757	0.0138811	0.026068	0.0220924		226	0.0439012	-0.00963806	-0.00091562	0.00253482		226	0.0303865	-0.0150442	-0.0129156	-0.00736197
226.5	0.00793236	3.761e-05	0.00472406	0.00408732		226.5	0.0329875	0.0198169	0.0123198	0.00407111		226.5	0.00352675	-0.00532403	-0.00493221	-0.00306299				226.5	0.0288418	0.0182268	-0.00736286	-0.00237426	0.0103819		226.5	0.0262795	0.00685907	0.0134366	0.0263121	0.0225347		226.5	0.0444181	-0.00980372	-0.00124923	0.00199802		226.5	0.0306473	-0.0148321	-0.012218	-0.00659713
227	0.00731325	-0.00092558	0.00465179	0.00373512		227	0.0329971	0.0202995	0.0117954	0.00462893		227	0.00415926	-0.00540549	-0.00517674	-0.00246735				227	0.0293233	0.0178214	-0.00619857	-0.00279041	0.0103689		227	0.0269933	0.00679997	0.0143869	0.0258456	0.0216882		227	0.0441666	-0.00990208	-0.00101264	0.00295195		227	0.0309353	-0.0155005	-0.0123282	-0.00578309
227.5	0.00707224	-0.00124666	0.00486758	0.00216192		227.5	0.0326549	0.0202255	0.0114479	0.00487585		227.5	0.00440915	-0.00603274	-0.00588222	-0.00292225				227.5	0.0291092	0.0171798	-0.004799	-0.00216025	0.0104685		227.5	0.026492	0.00589248	0.013171	0.0260974	0.0215666		227.5	0.0429007	-0.00958979	-0.00110966	0.00346754		227.5	0.0308375	-0.0163404	-0.0125485	-0.00503947
228	0.00728354	-0.00157187	0.00520301	0.00188833		228	0.032592	0.0195308	0.0110685	0.00519064		228	0.00488414	-0.00614783	-0.00639729	-0.00286518				228	0.0293353	0.0172366	-0.00478348	-0.0025339	0.0101415		228	0.0260622	0.00424566	0.0130746	0.0263167	0.0212339		228	0.0435789	-0.010023	-0.00174391	0.00338617		228	0.0301481	-0.0158113	-0.0132223	-0.00431204
228.5	0.00756275	-0.00121209	0.00507035	0.0016799		228.5	0.0319675	0.0195111	0.0100195	0.00515524		228.5	0.00451096	-0.00577809	-0.00679341	-0.0032561				228.5	0.0293026	0.0170432	-0.00465229	-0.00214032	0.00871454		228.5	0.025604	0.00407684	0.0125597	0.0250975	0.0210308		228.5	0.0429266	-0.00980905	-0.00203007	0.00306118		228.5	0.0295573	-0.0168485	-0.0127319	-0.00441876
229	0.00801345	-0.00117136	0.00625807	0.00094562		229	0.0315178	0.0193884	0.0100529	0.00617547		229	0.00445759	-0.00626955	-0.00622442	-0.00261079				229	0.0294102	0.017798	-0.00389771	-0.00222737	0.00844721		229	0.0257199	0.00381667	0.0115023	0.0235777	0.0196788		229	0.0444634	-0.00925514	-0.00331132	0.00231966		229	0.0292952	-0.0161851	-0.0119632	-0.0047782
229.5	0.00802165	-0.00111536	0.00560903	0.00058478		229.5	0.0316591	0.0194861	0.0104708	0.00544825		229.5	0.00384218	-0.00618964	-0.00588258	-0.00282125				229.5	0.0289316	0.0181477	-0.00458671	-0.00258494	0.00759485		229.5	0.0254459	0.00392253	0.0111956	0.0232284	0.0199977		229.5	0.0440561	-0.0092489	-0.00316557	0.00221963		229.5	0.0290068	-0.0167611	-0.0119046	-0.00521192
230	0.00813179	-0.00128634	0.00549251	0.00062698		230	0.0315166	0.0190692	0.0105472	0.00527846		230	0.00358286	-0.00596217	-0.00626675	-0.0026735				230	0.0293986	0.0183628	-0.00489964	-0.00170831	0.00764959		230	0.0261977	0.00468278	0.0107892	0.023121	0.019337		230	0.0456117	-0.00916821	-0.00252061	0.00203309		230	0.0281989	-0.0167177	-0.0126882	-0.00588644
230.5	0.0078627	-0.00133961	0.00590583	0.0011133		230.5	0.0317729	0.0189728	0.011031	0.00533036		230.5	0.0032635	-0.00590508	-0.00646991	-0.00312792				230.5	0.0293559	0.0183942	-0.00477486	-0.0022804	0.00653938		230.5	0.0287443	0.00474762	0.0106147	0.0229582	0.0191311		230.5	0.0463665	-0.00898044	-0.00288232	0.00060776		230.5	0.0281384	-0.0167696	-0.0128938	-0.00643341
231	0.00809025	-0.00108578	0.00564308	0.00137134		231	0.0322645	0.0188482	0.0106612	0.00552273		231	0.00303123	-0.00561829	-0.00613754	-0.00389				231	0.0291908	0.0189819	-0.00471132	-0.00261497	0.00512493		231	0.0295821	0.00485891	0.0116345	0.0223252	0.0190748		231	0.0455154	-0.00867943	-0.00267601	7.032e-05		231	0.0271861	-0.0159195	-0.0142109	-0.00674567
231.5	0.00758053	-0.00085459	0.0048919	0.00120604		231.5	0.0331389	0.0186622	0.0103143	0.00489807		231.5	0.00202103	-0.00444928	-0.00612027	-0.00454607				231.5	0.0296583	0.0197843	-0.0057066	-0.00200271	0.00414729		231.5	0.0292013	0.00434373	0.0121865	0.021145	0.0192685		231.5	0.045833	-0.0090143	-0.00204749	-0.00037067		231.5	0.0268631	-0.0158644	-0.0148769	-0.00702472
232	0.00790956	-0.00088968	0.00412938	0.00117448		232	0.0343508	0.018569	0.010251	0.00530016		232	0.00099268	-0.0037744	-0.00558019	-0.0048662				232	0.0293331	0.0203223	-0.00574032	-0.00182184	0.0031475		232	0.0290048	0.0028902	0.0124962	0.0204485	0.0193745		232	0.0457636	-0.00945488	-0.00203584	0.00032547		232	0.026735	-0.0166362	-0.0148835	-0.00733435
232.5	0.007704	-0.00024206	0.0040162	0.00198327		232.5	0.0347287	0.0187731	0.0103251	0.00511699		232.5	0.00075949	-0.00362297	-0.00562655	-0.00572413				232.5	0.0300332	0.0213715	-0.0069927	-0.00208446	0.00228248		232.5	0.0293854	0.00229767	0.0125982	0.0207237	0.0199383		232.5	0.0457717	-0.0110196	-0.00303035	0.0004137		232.5	0.0265834	-0.0169975	-0.0147053	-0.00745919
233	0.00808134	-0.00062993	0.00376273	0.00204824		233	0.0354258	0.0195331	0.0102095	0.00469986		233	0.00025031	-0.00341385	-0.00498923	-0.00531338				233	0.0307734	0.0224848	-0.00736692	-0.00214107	0.00161595		233	0.0292871	0.00138316	0.0131285	0.0203997	0.0217309		233	0.0459246	-0.0119547	-0.00357845	0.00082662		233	0.0262716	-0.0170713	-0.0152152	-0.0083443
233.5	0.00866876	-0.00043662	0.00359824	0.0025092		233.5	0.03538	0.0199525	0.0106164	0.00464872		233.5	-0.00011199	-0.00399435	-0.00529261	-0.00578962				233.5	0.0302309	0.0232152	-0.00620085	-0.00247017	0.00045225		233.5	0.0294667	0.00166278	0.0138317	0.0212715	0.0226843		233.5	0.046258	-0.0131619	-0.00296436	0.00050946		233.5	0.0266946	-0.0165686	-0.0159797	-0.00882404
234	0.00919051	4.646e-05	0.00388537	0.00289421		234	0.0357842	0.0199975	0.010994	0.00476518		234	-2.664e-05	-0.00359757	-0.0052375	-0.00620909				234	0.0300611	0.0238235	-0.00709539	-0.00270067	0.00117939		234	0.0298322	0.00146175	0.0141627	0.0208253	0.0227858		234	0.0460391	-0.0138947	-0.00308614	0.00049211		234	0.0262965	-0.0159379	-0.0154091	-0.00921914
234.5	0.00935052	0.00114489	0.00404875	0.00265024		234.5	0.0352985	0.020236	0.0113125	0.00506917		234.5	-3.458e-05	-0.00419864	-0.00494221	-0.00635178				234.5	0.0305097	0.0251087	-0.00758531	-0.00227513	0.00186829		234.5	0.0299193	0.00263406	0.0144659	0.0219187	0.0233474		234.5	0.0459267	-0.0136771	-0.00329622	0.00061364		234.5	0.0268084	-0.0160895	-0.0151062	-0.00975924
235	0.00940977	0.00143998	0.00454539	0.0026138		235	0.03532	0.020312	0.0114672	0.00486052		235	0.00030573	-0.0046517	-0.00501121	-0.00644473				235	0.0301244	0.0249875	-0.00753881	-0.00285858	0.00075474		235	0.0309255	0.00286067	0.0136572	0.0222547	0.0239233		235	0.045977	-0.0141187	-0.00331613	0.00050636		235	0.0263996	-0.0153267	-0.0140137	-0.00986529
235.5	0.00891261	0.00117543	0.00477612	0.00247764		235.5	0.0350589	0.0210462	0.011648	0.00557114		235.5	0.00094325	-0.00493313	-0.00471621	-0.00653782				235.5	0.0305784	0.0249594	-0.00718473	-0.00350606	0.0010875		235.5	0.0298632	0.00237716	0.0135991	0.0214504	0.0238684		235.5	0.0449879	-0.0154123	-0.00223136	0.00046899		235.5	0.0279253	-0.0150849	-0.0143745	-0.0097137
236	0.0078322	0.0016065	0.00480968	0.00261558		236	0.034766	0.0215985	0.0117478	0.0060366		236	0.00169535	-0.00551495	-0.0051673	-0.00694469				236	0.0306386	0.0250452	-0.00650671	-0.00380525	0.0018137		236	0.0294773	0.00277887	0.0133069	0.021102	0.0236987		236	0.0446648	-0.0150337	-0.00279733	0.00050557		236	0.0284589	-0.0144939	-0.0141663	-0.0100756
236.5	0.00821331	0.00151695	0.00441905	0.00277539		236.5	0.0350182	0.0214922	0.012008	0.00566333		236.5	0.00198131	-0.0056607	-0.00483108	-0.00684265				236.5	0.0305252	0.0234886	-0.00506635	-0.00388789	0.002691		236.5	0.0297926	0.00370856	0.0135258	0.0214077	0.0226041		236.5	0.0441114	-0.0146949	-0.00324625	0.00055729		236.5	0.0295644	-0.0154963	-0.0144433	-0.00984405
237	0.0088827	0.00164072	0.00377873	0.0027045		237	0.0345341	0.0215796	0.0124805	0.00543571		237	0.00277208	-0.00632483	-0.0052643	-0.00708965				237	0.029986	0.0232767	-0.00457751	-0.00441192	0.00263087		237	0.029949	0.00469383	0.0139859	0.0217935	0.0221545		237	0.0435838	-0.0138633	-0.00272449	0.00147355		237	0.0302773	-0.014859	-0.0141564	-0.00997223
237.5	0.00920064	0.00189273	0.00349733	0.00253111		237.5	0.03397	0.0208432	0.0127066	0.00562274		237.5	0.00298702	-0.00686379	-0.00566731	-0.00707853				237.5	0.0300296	0.022876	-0.00340131	-0.00467635	0.00363667		237.5	0.0296089	0.00521348	0.0136127	0.0215328	0.0212784		237.5	0.0438633	-0.013126	-0.00231131	0.00114067		237.5	0.0306864	-0.0154133	-0.0142092	-0.0101654
238	0.00922239	0.00239174	0.0031783	0.00306375		238	0.0335727	0.0203375	0.0120408	0.00585552		238	0.00307174	-0.00752028	-0.00594693	-0.00677902				238	0.0308527	0.0215541	-0.00402305	-0.00483395	0.0041196		238	0.0295644	0.00540497	0.0139527	0.0217766	0.021137		238	0.0444334	-0.01248	-0.00182364	0.00095476		238	0.031036	-0.0149345	-0.0135478	-0.0102137
238.5	0.00982124	0.0029916	0.00348665	0.00388633		238.5	0.0327107	0.019854	0.0126369	0.00627152		238.5	0.00323555	-0.00785195	-0.00593537	-0.00736993				238.5	0.030777	0.0211684	-0.00412315	-0.00461088	0.00469561		238.5	0.0298285	0.00682135	0.0132402	0.0212979	0.0199968		238.5	0.044185	-0.0119851	-0.00250682	0.00095378		238.5	0.0324936	-0.0149293	-0.0128869	-0.0104228
239	0.00992579	0.00272925	0.00328509	0.00425862		239	0.0320718	0.0195678	0.0133866	0.00713198		239	0.00305995	-0.008277	-0.00531685	-0.00703383				239	0.0311544	0.0213541	-0.00342738	-0.00486066	0.00572673		239	0.0311352	0.00700984	0.0123899	0.0216803	0.0189465		239	0.0447491	-0.0107907	-0.00329815	0.00026111		239	0.0335585	-0.0145808	-0.0129118	-0.00976485
239.5	0.00981497	0.00269745	0.00248964	0.00521246		239.5	0.0320086	0.0186394	0.0135298	0.00681854		239.5	0.00342119	-0.00802396	-0.00516826	-0.00683705				239.5	0.0308635	0.0204929	-0.00406396	-0.0042464	0.00511494		239.5	0.0312977	0.00657352	0.0123404	0.0217071	0.0194215		239.5	0.0454095	-0.0104653	-0.00307334	0.00051605		239.5	0.0338587	-0.0154241	-0.0135293	-0.00994098
240	0.00999298	0.00290038	0.00261759	0.00561889		240	0.032541	0.0180988	0.013265	0.00702642		240	0.00391579	-0.0082298	-0.00523911	-0.00630418				240	0.0322879	0.0202661	-0.00423685	-0.00324984	0.00577254		240	0.0318984	0.00637945	0.0128275	0.0215328	0.0177791		240	0.0456366	-0.0102194	-0.00207242	0.00044699		240	0.0341453	-0.0154333	-0.0141414	-0.00883198
240.5	0.00958298	0.00263625	0.00252408	0.0059384		240.5	0.0328523	0.0179093	0.0137453	0.00750242		240.5	0.00385969	-0.00766443	-0.00491394	-0.00596899				240.5	0.03209	0.0199031	-0.00306488	-0.00365273	0.00582859		240.5	0.0323298	0.00612703	0.0120109	0.0215891	0.0163339		240.5	0.0454081	-0.0102708	-0.00254455	-0.00039305		240.5	0.0341205	-0.0157526	-0.014729	-0.00931306
241	0.00981502	0.00222848	0.00241536	0.00608472		241	0.0335166	0.0179626	0.0133897	0.00779395		241	0.00326545	-0.0071752	-0.00482925	-0.0061371				241	0.0331437	0.0193319	-0.00301774	-0.00311484	0.0058691		241	0.0322532	0.00583398	0.0114943	0.0204293	0.0155878		241	0.0442672	-0.0105351	-0.00259444	-0.00097362		241	0.0341801	-0.0158062	-0.015298	-0.00859573
241.5	0.00952686	0.00218548	0.00180405	0.00641459		241.5	0.0347271	0.0182239	0.0134756	0.00794036		241.5	0.00283378	-0.00612748	-0.00421891	-0.00562913				241.5	0.0336966	0.0199281	-0.00350603	-0.00227443	0.00623172		241.5	0.0326926	0.00484266	0.0110819	0.0193176	0.014875		241.5	0.0444991	-0.0109075	-0.0029748	-0.00052734		241.5	0.0350772	-0.0163478	-0.0151816	-0.00868053
242	0.00992099	0.00200817	0.00192551	0.00656164		242	0.0350256	0.0190772	0.0139156	0.00781852		242	0.0017747	-0.00587104	-0.00417135	-0.00518451				242	0.0336316	0.019542	-0.00351498	-0.00192735	0.00618525		242	0.033243	0.00410811	0.0110479	0.0186692	0.0153311		242	0.0447534	-0.0110167	-0.00379958	0.00024181		242	0.0346322	-0.0176967	-0.0148588	-0.0085162
242.5	0.00945256	0.00156718	0.00192872	0.00620803		242.5	0.0347589	0.0196244	0.0138813	0.00772733		242.5	0.00161643	-0.00581144	-0.00488181	-0.00537544				242.5	0.0330889	0.0195631	-0.00388938	-0.00234116	0.00634795		242.5	0.0333252	0.00372287	0.0112104	0.0180611	0.015167		242.5	0.0453996	-0.0108972	-0.00468611	0.00047369		242.5	0.034973	-0.0168734	-0.0145276	-0.00840418
243	0.00910413	0.00099814	0.00145697	0.00595172		243	0.0349552	0.0196546	0.0132805	0.00769807		243	0.00081911	-0.00607177	-0.00429887	-0.00499587				243	0.0331263	0.0204255	-0.00333054	-0.00151279	0.00517416		243	0.0331127	0.00371153	0.0111586	0.0179429	0.0153898		243	0.0455262	-0.0107394	-0.00429585	0.00076726		243	0.0344609	-0.0168916	-0.0155572	-0.00818674
243.5	0.00915026	0.00065259	0.00187869	0.00608778		243.5	0.0349709	0.019657	0.013397	0.0080921		243.5	0.00019412	-0.00618672	-0.00474466	-0.00485664				243.5	0.0336265	0.0220132	-0.00288014	-0.00088971	0.00466811		243.5	0.0330233	0.00266717	0.0103624	0.0187624	0.0158758		243.5	0.0464888	-0.0114305	-0.00369477	-0.0004766		243.5	0.0339739	-0.0163235	-0.0155137	-0.00773158
244	0.00873275	3.777e-05	0.00245861	0.00581799		244	0.0350584	0.0195219	0.0134574	0.00820638		244	5.18e-06	-0.0054584	-0.00443603	-0.00462129				244	0.0337077	0.0225626	-0.00429852	-0.00027333	0.00467554		244	0.032823	0.00194627	0.0101101	0.0182084	0.0156194		244	0.0460526	-0.0113445	-0.00432621	-0.00043451		244	0.0328824	-0.0161633	-0.0153786	-0.00820714
244.5	0.00792588	0.00031095	0.00226951	0.00456701		244.5	0.0348716	0.0200564	0.0131286	0.0084912		244.5	0.00019609	-0.00550544	-0.00488066	-0.00430513				244.5	0.0338915	0.0227583	-0.00517467	-0.0009849	0.00313012		244.5	0.0318984	0.00110508	0.00994048	0.0186902	0.0162708		244.5	0.0460425	-0.0111536	-0.00447106	0.00015813		244.5	0.0327334	-0.0160015	-0.0148156	-0.00885871
245	0.00706593	-0.00026513	0.0022933	0.00378404		245	0.0343559	0.0210068	0.0125696	0.00779065		245	0.00056131	-0.00482069	-0.00512641	-0.00395556				245	0.0335902	0.0231177	-0.00445756	-0.00021587	0.00269761		245	0.0318179	0.00011104	0.00957336	0.0188404	0.0165301		245	0.0467142	-0.0120597	-0.00411371	0.00018941		245	0.0324178	-0.0158776	-0.014937	-0.00955423
245.5	0.00615131	-0.00031525	0.00239108	0.00336051		245.5	0.0343464	0.0222849	0.0126107	0.00773455		245.5	0.0011373	-0.00465714	-0.00477605	-0.00431049				245.5	0.0337516	0.0241419	-0.00523974	-0.00027593	0.00423765		245.5	0.0313183	0.00060852	0.0101044	0.018074	0.0161143		245.5	0.0469681	-0.0125776	-0.0048018	0.00086603		245.5	0.0324104	-0.0164071	-0.0150922	-0.00947516
246	0.0060248	-0.00022361	0.00226054	0.00262		246	0.034114	0.0227756	0.0122559	0.00765509		246	0.0018483	-0.0045777	-0.00522718	-0.00493257				246	0.0336317	0.0239496	-0.00613519	-0.00057071	0.00411841		246	0.0314745	0.0009334	0.0112928	0.0175135	0.0152955		246	0.0474331	-0.0124928	-0.00534346	0.00088639		246	0.0320023	-0.017021	-0.0144951	-0.0099285
246.5	0.00670215	8.519e-05	0.00235234	0.00273817		246.5	0.0342061	0.0228769	0.0122992	0.00715318		246.5	0.00210395	-0.00462816	-0.00545309	-0.00487944				246.5	0.0336075	0.023818	-0.00626099	-0.00046574	0.00333734		246.5	0.0310032	0.00104806	0.0109595	0.0179411	0.0148471		246.5	0.0489722	-0.0117754	-0.00485176	0.00063682		246.5	0.0320548	-0.017299	-0.0147234	-0.0109183
247	0.00688459	0.00051218	0.00202658	0.00235194		247	0.0340859	0.023002	0.0115028	0.00685484		247	0.00255772	-0.00518147	-0.00559575	-0.00568939				247	0.0342381	0.0250888	-0.00767078	-0.001462	0.00279489		247	0.0300369	0.00132534	0.0115421	0.0179348	0.0159327		247	0.0497779	-0.0116785	-0.00522097	0.00082618		247	0.0319384	-0.0168605	-0.0151396	-0.0108038
247.5	0.00689983	0.00035144	0.00276754	0.00191871		247.5	0.0336341	0.0230734	0.0112719	0.00750152		247.5	0.00265666	-0.00456441	-0.00590792	-0.00602938				247.5	0.0346557	0.0238294	-0.00753847	-0.00149948	0.00346187		247.5	0.0302239	0.00163642	0.0110035	0.0183636	0.0157849		247.5	0.050984	-0.0119003	-0.00552265	0.00129019		247.5	0.0326632	-0.0171523	-0.0156381	-0.0110042
248	0.00730489	0.00058032	0.00333788	0.00231855		248	0.0337414	0.0222472	0.0104954	0.00787406		248	0.00341077	-0.00514846	-0.0055723	-0.00689963				248	0.0353282	0.0234114	-0.00891609	-0.00019574	0.00296529		248	0.029327	0.00170267	0.010397	0.0186803	0.0163879		248	0.0507018	-0.0116726	-0.0050023	0.00154558		248	0.033176	-0.0163388	-0.0152789	-0.0103996
248.5	0.00755982	0.00081874	0.00425893	0.00263268		248.5	0.0333133	0.021937	0.0107737	0.0077538		248.5	0.00388828	-0.00503818	-0.00482591	-0.00723863				248.5	0.0343396	0.0239363	-0.00932834	-1.098e-05	0.00267747		248.5	0.0292349	0.00198518	0.00954613	0.0187073	0.016124		248.5	0.0506723	-0.0111709	-0.00579217	0.00110768		248.5	0.0334786	-0.0156448	-0.0159373	-0.00953297
249	0.00826116	0.00104107	0.00450067	0.0024907		249	0.0329528	0.0221682	0.0103031	0.00786536		249	0.00435739	-0.00518374	-0.00449925	-0.00695082				249	0.0341987	0.0232511	-0.00911648	0.00020005	0.00261849		249	0.0291201	0.00112028	0.00923316	0.0188594	0.0159697		249	0.0508983	-0.0104445	-0.00598077	0.00026098		249	0.0337095	-0.0151519	-0.0165039	-0.00889769
249.5	0.00861224	0.00086139	0.00524916	0.00268497		249.5	0.0325599	0.0219557	0.0107349	0.00781273		249.5	0.00484403	-0.00574136	-0.00398132	-0.00704128				249.5	0.0333079	0.0223778	-0.0101061	0.00084271	0.0021937		249.5	0.0291119	0.00163348	0.00924158	0.0185596	0.0158697		249.5	0.0512049	-0.0105485	-0.00567619	-0.00053393		249.5	0.0336266	-0.0149312	-0.0176105	-0.00991646
250	0.00853943	0.00092293	0.00579126	0.00312317		250	0.0332812	0.0220156	0.0109359	0.00795004		250	0.00492433	-0.00636427	-0.00325237	-0.00753098				250	0.0335252	0.0218066	-0.00941179	0.00046635	0.00347924		250	0.0304946	0.00217238	0.00833669	0.0183993	0.0149868		250	0.0496946	-0.0107385	-0.00499737	-0.00102174		250	0.0346005	-0.0147397	-0.0171563	-0.00941511
250.5	0.00836371	0.00021006	0.00615506	0.00357471		250.5	0.0332087	0.0222648	0.0108943	0.00843614		250.5	0.00496643	-0.00607964	-0.00284158	-0.00782744				250.5	0.033233	0.0211238	-0.00914457	-0.00019578	0.00405214		250.5	0.0321808	0.00278293	0.00673105	0.0186061	0.015576		250.5	0.0487323	-0.0105589	-0.00572641	-0.0011143		250.5	0.0336026	-0.0148523	-0.0164129	-0.0102544
251	0.00852538	0.00038665	0.00698089	0.00342679		251	0.0336339	0.0229166	0.0107308	0.00847031		251	0.00493756	-0.00716171	-0.00265323	-0.00837084				251	0.0335615	0.0205391	-0.00970141	-0.00106729	0.00483322		251	0.0339001	0.00317818	0.00627275	0.0172863	0.015916		251	0.04752	-0.0104099	-0.00594993	-0.00117553		251	0.0345374	-0.0148315	-0.0153443	-0.00955054
251.5	0.008319	0.00072312	0.0062319	0.00410239		251.5	0.034116	0.0230212	0.0113288	0.00814595		251.5	0.00482543	-0.0072106	-0.00209397	-0.00820236				251.5	0.0329492	0.0208096	-0.00925362	-0.00061222	0.00546072		251.5	0.0350323	0.00374631	0.00674649	0.0169597	0.0163301		251.5	0.0461522	-0.0097309	-0.00607634	-0.00151305		251.5	0.0346398	-0.0151912	-0.0144827	-0.00962293
252	0.00829042	0.00087461	0.00614529	0.00329239		252	0.0338894	0.0228865	0.0112489	0.00774459		252	0.00417704	-0.00750353	-0.00268313	-0.00879265				252	0.0322479	0.0199242	-0.00862899	-0.00082626	0.00560999		252	0.0356595	0.00322701	0.00644481	0.0177005	0.0177027		252	0.0456238	-0.0087696	-0.00529227	-0.00215685		252	0.0341901	-0.0156215	-0.0139143	-0.00914511
252.5	0.00865654	0.00012846	0.00549273	0.00357495		252.5	0.0339357	0.0222662	0.0113271	0.00779744		252.5	0.00438749	-0.00744594	-0.00273104	-0.00909382				252.5	0.0318887	0.0208469	-0.0077236	-0.00108706	0.0047725		252.5	0.0361562	0.00350049	0.00622801	0.0185615	0.0178325		252.5	0.0449201	-0.00886082	-0.00544347	-0.00259744		252.5	0.0348031	-0.0148726	-0.0138936	-0.00911579
253	0.00868532	0.00025816	0.00555843	0.00363483		253	0.0340481	0.0214497	0.0108726	0.0074585		253	0.00435573	-0.00766737	-0.00254373	-0.00876953				253	0.0332926	0.0216028	-0.00678534	-1.282e-05	0.00375428		253	0.0361484	0.00306494	0.00549481	0.0190458	0.0179032		253	0.0440116	-0.0095855	-0.00427468	-0.00284641		253	0.0340068	-0.01508	-0.0139441	-0.00910698
253.5	0.00938581	-0.00018421	0.00572475	0.00316426		253.5	0.0336627	0.0212528	0.0114147	0.00715246		253.5	0.00388274	-0.00754607	-0.00370675	-0.00797432				253.5	0.0330551	0.0215617	-0.00701921	-0.00073275	0.00477548		253.5	0.0361853	0.0018873	0.00545926	0.019011	0.0181562		253.5	0.043376	-0.0107253	-0.00417317	-0.00359049		253.5	0.0341789	-0.0146953	-0.0131905	-0.00847328
254	0.00883651	-0.00033708	0.0053559	0.003105		254	0.0337584	0.0218081	0.0114908	0.00682137		254	0.00411068	-0.0076968	-0.00403853	-0.00822173				254	0.0333282	0.0222429	-0.0068974	-0.00077404	0.0041786		254	0.0368814	0.00060312	0.00671606	0.0183086	0.0180345		254	0.0429334	-0.0113604	-0.00421407	-0.0023454		254	0.0331395	-0.0152435	-0.0132092	-0.00835347
254.5	0.00916018	1.316e-05	0.00475992	0.00280083		254.5	0.0334855	0.0219746	0.011057	0.00627799		254.5	0.00400948	-0.00726525	-0.00487585	-0.00738645				254.5	0.0339647	0.0230444	-0.00674737	-0.00123002	0.00458436		254.5	0.037238	-0.00105077	0.0077412	0.0180955	0.0182541		254.5	0.0426655	-0.0120741	-0.00347121	-0.00201146		254.5	0.0329521	-0.0152292	-0.0123442	-0.00866834
255	0.00916828	2.808e-05	0.00377498	0.00307619		255	0.0329346	0.0219434	0.0108134	0.00582677		255	0.00392343	-0.00693257	-0.00513399	-0.00766849				255	0.0338221	0.0241671	-0.00629362	-0.00116282	0.00540839		255	0.0374594	-0.00159633	0.00707443	0.0176919	0.0180365		255	0.042912	-0.0129134	-0.00369798	-0.00119409		255	0.0328688	-0.0151845	-0.0113008	-0.00816794
255.5	0.00880554	-0.00029761	0.00312084	0.00328463		255.5	0.0336486	0.0225498	0.0108109	0.00617244		255.5	0.00402337	-0.0071253	-0.00513862	-0.00760497				255.5	0.0344175	0.0242822	-0.0065764	-0.00172184	0.00483763		255.5	0.0370916	-0.00180584	0.00674264	0.0166318	0.0170255		255.5	0.043278	-0.0126094	-0.00437028	-0.00048176		255.5	0.0321179	-0.0156259	-0.0111195	-0.00740679
256	0.00843476	-0.00046289	0.00257709	0.00339945		256	0.0333755	0.0221519	0.0105805	0.00596647		256	0.00378718	-0.00620613	-0.00631918	-0.00777307				256	0.0348009	0.0244386	-0.00656259	-0.00294839	0.00361456		256	0.0368984	-0.00254175	0.00755985	0.0162471	0.0159718		256	0.0450746	-0.0134201	-0.00362135	-0.0011521		256	0.0324723	-0.0158372	-0.0119399	-0.00784145
256.5	0.008457	-0.00032588	0.0018418	0.00336421		256.5	0.0333216	0.0214681	0.0106229	0.00661623		256.5	0.00296746	-0.00605718	-0.00672804	-0.00743819				256.5	0.0349926	0.0243486	-0.00595955	-0.00352302	0.00237409		256.5	0.036278	-0.00289621	0.00702444	0.015953	0.0161255		256.5	0.0466184	-0.0131548	-0.00420901	-0.00103613		256.5	0.032505	-0.0158913	-0.0134954	-0.00829998
257	0.0084778	-0.00020175	0.00135724	0.0030213		257	0.0331583	0.0213258	0.0108633	0.00679552		257	0.00270933	-0.00590076	-0.00626235	-0.00750271				257	0.0352147	0.0237772	-0.00580312	-0.00454809	0.00152162		257	0.0366925	-0.00276386	0.00777731	0.0154303	0.0160654		257	0.046595	-0.0139309	-0.00526815	0.00023723		257	0.0333646	-0.0156646	-0.0140696	-0.00788812
257.5	0.00841056	3.855e-05	0.00139501	0.00324636		257.5	0.0334029	0.0203059	0.0115392	0.00752523		257.5	0.00272794	-0.00506356	-0.00627292	-0.00717644				257.5	0.0355024	0.0231687	-0.00432714	-0.00423862	0.00215607		257.5	0.0358022	-0.00262407	0.00699077	0.0149769	0.0148884		257.5	0.0482414	-0.0145988	-0.00599828	0.00050887		257.5	0.0342653	-0.0162326	-0.014179	-0.00808987
258	0.00829916	-0.00015407	0.00151982	0.00392302		258	0.0331975	0.019716	0.0113768	0.00695345		258	0.00291642	-0.00519361	-0.00567691	-0.00741486				258	0.0352885	0.0225905	-0.00518923	-0.00404751	0.0022866		258	0.0349941	-0.00221452	0.0071293	0.0140826	0.0136879		258	0.0482674	-0.0140316	-0.00585268	0.00045559		258	0.0345552	-0.0165204	-0.0145269	-0.00825121
258.5	0.0078726	-0.00029427	0.00175854	0.0030736		258.5	0.0333627	0.0194438	0.0117436	0.00669144		258.5	0.00266713	-0.00471224	-0.00560269	-0.00698663				258.5	0.0350335	0.0212833	-0.00456554	-0.00430565	0.00259559		258.5	0.0341727	-0.0011466	0.00715954	0.0143333	0.0131104		258.5	0.0489753	-0.0137985	-0.00629786	-0.00059099		258.5	0.0346769	-0.0167714	-0.0143411	-0.00897246
259	0.00821976	0.00013225	0.00191896	0.00279105		259	0.0337366	0.0200071	0.0129169	0.0073144		259	0.00250281	-0.00492848	-0.00546918	-0.00682869				259	0.0346047	0.0203852	-0.00495652	-0.00331747	0.00366593		259	0.0344845	-0.00099616	0.00738031	0.0146152	0.0130638		259	0.0503009	-0.0143464	-0.00557177	-0.00092178		259	0.0347965	-0.0173627	-0.0144658	-0.00965356
259.5	0.00764416	-3.61e-05	0.00295461	0.00277825		259.5	0.0343106	0.0196812	0.0137095	0.00783156		259.5	0.00169784	-0.00516874	-0.00491018	-0.00781476				259.5	0.0333604	0.0205784	-0.00538968	-0.00342692	0.00393147		259.5	0.0356481	0.00075416	0.00633433	0.0139191	0.0136693		259.5	0.0503839	-0.0140948	-0.00448579	-0.00124843		259.5	0.0351436	-0.0183271	-0.0143762	-0.0109078
260	0.00712498	0.00043266	0.00363829	0.00251131		260	0.03557	0.0202092	0.0137264	0.00828408		260	0.00178456	-0.00541018	-0.00489975	-0.00777671				260	0.0334224	0.0205991	-0.00454103	-0.00478106	0.00405465		260	0.0364655	0.00047856	0.0055056	0.0136608	0.0150386		260	0.0504725	-0.0138422	-0.00393366	-0.00118313		260	0.0354874	-0.0190311	-0.0133479	-0.0107917
260.5	0.00706183	0.00054472	0.004291	0.00260288		260.5	0.035609	0.0209861	0.0142644	0.00860564		260.5	0.00221157	-0.0053482	-0.00465538	-0.00708477				260.5	0.0332714	0.020973	-0.00474757	-0.00568132	0.00406871		260.5	0.0375166	0.00113939	0.00444945	0.0138219	0.015726		260.5	0.0509689	-0.013269	-0.00404465	-0.00096223		260.5	0.0352931	-0.020056	-0.013105	-0.0111453
261	0.00733864	0.00143544	0.00484541	0.00234403		261	0.0360359	0.0211597	0.014587	0.00777649		261	0.00216121	-0.00556604	-0.00412623	-0.00719265				261	0.0327228	0.0212523	-0.00471387	-0.00586155	0.00386293		261	0.0383106	0.00201849	0.0048052	0.0143393	0.015806		261	0.0517369	-0.0133448	-0.00337325	-0.00147267		261	0.0360639	-0.0203779	-0.0127279	-0.012118
261.5	0.00728398	0.00203713	0.00474702	0.0024209		261.5	0.0368772	0.0205605	0.014827	0.00776054		261.5	0.00202705	-0.00528859	-0.00349489	-0.00727223				261.5	0.0319979	0.0218268	-0.00395656	-0.00521647	0.00388748		261.5	0.038567	0.00205791	0.00463493	0.0155998	0.0156932		261.5	0.0516299	-0.0135581	-0.00197036	-0.00309721		261.5	0.0360923	-0.0208551	-0.0126236	-0.0119262
262	0.00701877	0.00251808	0.00566407	0.00212204		262	0.0371473	0.020357	0.0156574	0.00775099		262	0.00293961	-0.00518494	-0.00371469	-0.007553				262	0.0319612	0.0223758	-0.00428696	-0.0045185	0.00324515		262	0.0385333	0.00261335	0.00382558	0.0166204	0.0157098		262	0.0517148	-0.0132062	-0.00262785	-0.00391736		262	0.0360476	-0.0209777	-0.0132864	-0.0121945
262.5	0.00740625	0.00264324	0.00615607	0.00259533		262.5	0.0376276	0.0205309	0.0160023	0.00812783		262.5	0.00379923	-0.00496194	-0.00373025	-0.00768612				262.5	0.0322705	0.0232414	-0.00479599	-0.00405997	0.0026639		262.5	0.0383794	0.00312265	0.00354218	0.0166185	0.0158204		262.5	0.0517295	-0.0128441	-0.00354336	-0.00339124		262.5	0.0364543	-0.0204217	-0.013464	-0.0121117
263	0.00701574	0.00326952	0.00669873	0.00247858		263	0.0381242	0.020564	0.0161684	0.00813746		263	0.00341018	-0.00525751	-0.00373558	-0.00771162				263	0.0330734	0.0229898	-0.00556141	-0.00430461	0.00238666		263	0.0379116	0.00327738	0.00383472	0.0162428	0.0159257		263	0.0507684	-0.0132088	-0.00364277	-0.00358519		263	0.036255	-0.020756	-0.0130994	-0.0121477
263.5	0.00719928	0.00322267	0.00648474	0.00196851		263.5	0.0380884	0.0210319	0.0167456	0.00840657		263.5	0.00282236	-0.00577461	-0.00379313	-0.0076198				263.5	0.0330362	0.0239025	-0.00593261	-0.00291875	0.0023629		263.5	0.0380323	0.00293971	0.00438074	0.015517	0.0161813		263.5	0.0502715	-0.0130315	-0.00480374	-0.00332585		263.5	0.0371351	-0.0206497	-0.0128536	-0.0108369
264	0.00713907	0.00340186	0.00579305	0.00250438		264	0.0384949	0.0218257	0.0166111	0.00904498		264	0.0031149	-0.00578937	-0.00342421	-0.00799878				264	0.034527	0.0243709	-0.00643423	-0.00090833	0.00082599		264	0.0378378	0.00219252	0.00505288	0.0151653	0.0158593		264	0.0502701	-0.0128701	-0.00602811	-0.00222024		264	0.0365459	-0.0206443	-0.0135623	-0.0112394
264.5	0.00814686	0.00362601	0.00539215	0.00308379		264.5	0.038437	0.0214375	0.0169189	0.00951403		264.5	0.00275242	-0.00528241	-0.00345724	-0.00800947				264.5	0.0346992	0.0237365	-0.0081948	-0.000462	0.00050098		264.5	0.0382548	0.00218633	0.00576314	0.0147042	0.0157086		264.5	0.0491089	-0.0128533	-0.00682163	-0.00119286		264.5	0.0367423	-0.0192215	-0.0131552	-0.0110571
265	0.00782588	0.00341463	0.00470522	0.00347347		265	0.0385156	0.0216086	0.0171471	0.00943678		265	0.00234799	-0.00585947	-0.00362169	-0.00851575				265	0.0345806	0.0240668	-0.00797697	-0.00086872	-0.00054151		265	0.0389301	0.00155884	0.00563652	0.0147516	0.0158117		265	0.0493246	-0.0124256	-0.00736672	-0.00071655		265	0.036766	-0.0185315	-0.0134635	-0.0103333
265.5	0.00755372	0.00298132	0.00436817	0.003918		265.5	0.0388773	0.0218598	0.0167067	0.00981841		265.5	0.00167855	-0.0061029	-0.00338366	-0.00832896				265.5	0.0347186	0.0238514	-0.00821661	-0.00071734	-0.00186613		265.5	0.0391568	0.00088369	0.00666215	0.0142055	0.0153456		265.5	0.0500397	-0.0117785	-0.00804119	-0.00150114		265.5	0.0364201	-0.0181004	-0.0147848	-0.0103574
266	0.00735968	0.00286358	0.00412721	0.00401864		266	0.0381535	0.0216151	0.0163809	0.009882		266	0.00054574	-0.00634461	-0.00392667	-0.00880176				266	0.0350655	0.0236927	-0.00868844	-0.00133898	-0.00210244		266	0.0397777	0.00038275	0.00751041	0.0135843	0.0153164		266	0.0510784	-0.0122119	-0.00758726	-0.00141264		266	0.0376503	-0.0178753	-0.0149923	-0.0105397
266.5	0.00822264	0.00232116	0.00393734	0.00428314		266.5	0.0378561	0.0212711	0.0159819	0.010463		266.5	1.526e-05	-0.00693871	-0.00431259	-0.00883603				266.5	0.0361325	0.0230411	-0.00855156	-0.00032996	-0.00250537		266.5	0.039952	-0.00031757	0.00765196	0.0131909	0.0152662		266.5	0.0507211	-0.0120089	-0.00861095	-0.00093793		266.5	0.0377692	-0.0173406	-0.0153285	-0.0106646
267	0.00820227	0.00246183	0.00421018	0.00478999		267	0.0374206	0.0217481	0.0157345	0.0101653		267	-0.00032163	-0.00687611	-0.00449424	-0.00923703				267	0.0365096	0.0227705	-0.00811629	0.00070868	-0.00176972		267	0.0409285	-0.00108228	0.00851186	0.012395	0.015211		267	0.0503205	-0.0134409	-0.00858807	-0.00046779		267	0.0378919	-0.0165254	-0.0151816	-0.00984123
267.5	0.00844074	0.00142173	0.00354863	0.00539548		267.5	0.037562	0.0222637	0.0150703	0.0101458		267.5	7.831e-05	-0.0060066	-0.00515963	-0.00955128				267.5	0.0373652	0.0225624	-0.00803362	0.00154008	-0.00063895		267.5	0.0404497	-0.00161599	0.00899123	0.0126954	0.0145939		267.5	0.0511586	-0.0136127	-0.00876106	-7.836e-05		267.5	0.0379039	-0.0165727	-0.0154377	-0.00986426
268	0.00881359	0.00111633	0.00393919	0.0053696		268	0.0374346	0.0227267	0.013888	0.00958955		268	0.00029249	-0.00560716	-0.00496332	-0.00955703				268	0.0371976	0.0217926	-0.00859504	0.00220384	0.00027544		268	0.0407629	-0.00120054	0.0090419	0.0126838	0.0143884		268	0.0499356	-0.0132003	-0.00767778	0.00064381		268	0.0368991	-0.016066	-0.0154784	-0.010177
268.5	0.00932541	0.00116166	0.00444346	0.00461575		268.5	0.0384195	0.0228222	0.0134864	0.0103415		268.5	0.00046264	-0.00581987	-0.00547868	-0.00933014				268.5	0.0360685	0.0221613	-0.0069	0.00211972	0.00171532		268.5	0.0403454	-0.00165553	0.00987053	0.0128118	0.0149837		268.5	0.0507163	-0.0139642	-0.00661607	0.00093654		268.5	0.0356414	-0.0163213	-0.0144508	-0.0102803
269	0.00967886	0.00139378	0.00454396	0.00477382		269	0.0381235	0.02378	0.0137511	0.0104483		269	0.00067198	-0.00592497	-0.00565239	-0.00894516				269	0.0350663	0.0227579	-0.00714067	0.00247768	0.00237229		269	0.0407487	-0.00329032	0.0101373	0.0126206	0.0154174		269	0.0510336	-0.0135599	-0.00562781	0.0018411		269	0.0358761	-0.0167633	-0.0145366	-0.0100237
269.5	0.00937136	0.00112203	0.00485681	0.0047395		269.5	0.0378237	0.0238979	0.0134668	0.0107034		269.5	0.00109672	-0.00567354	-0.00640934	-0.00912933				269.5	0.0344289	0.0240922	-0.00652041	0.00185442	0.00261912		269.5	0.0405893	-0.00369617	0.00998512	0.0125688	0.0161637		269.5	0.0506929	-0.0124928	-0.00469173	0.00192682		269.5	0.0356124	-0.0170743	-0.0141588	-0.0104905
270	0.00962882	0.00129189	0.00500029	0.00479707		270	0.0378398	0.0243337	0.0136163	0.0103656		270	0.00157517	-0.00557146	-0.0064506	-0.00809127				270	0.0344595	0.0244188	-0.00582794	0.00086941	0.00375175		270	0.0407939	-0.00617686	0.0104966	0.012527	0.0158591		270	0.0514809	-0.0130452	-0.00381829	0.00132579		270	0.0351873	-0.0165769	-0.014324	-0.0101124
270.5	0.00969342	0.00127487	0.00509834	0.00492771		270.5	0.0375225	0.0242156	0.0142126	0.00948246		270.5	0.00246343	-0.00499615	-0.00682259	-0.00757887				270.5	0.0338947	0.0243574	-0.00559001	0.00103032	0.0041263		270.5	0.0404366	-0.00681397	0.00963164	0.0131521	0.0147312		270.5	0.0517739	-0.0129456	-0.0033262	0.00174602		270.5	0.0340398	-0.016243	-0.0149771	-0.0103115
271	0.00942969	0.000893	0.00525392	0.00452694		271	0.0375352	0.0236473	0.013775	0.00885856		271	0.00283918	-0.00483124	-0.00734189	-0.00790573				271	0.0337895	0.0239231	-0.00559936	0.00121274	0.0040843		271	0.0408105	-0.00770261	0.00959444	0.012856	0.0147664		271	0.0529136	-0.0136017	-0.00185648	0.00061793		271	0.0326145	-0.0159702	-0.0155494	-0.011278
271.5	0.00821642	0.00016503	0.00510905	0.00433351		271.5	0.0375061	0.0233312	0.0133858	0.00853325		271.5	0.00322375	-0.0050182	-0.00746995	-0.00705528				271.5	0.0325035	0.0241413	-0.00514295	0.00118658	0.00466183		271.5	0.0405947	-0.00718136	0.00922708	0.0129864	0.013663		271.5	0.053459	-0.013388	-0.00123726	-0.00021492		271.5	0.0324472	-0.0163745	-0.015706	-0.0106166
272	0.00705584	9.757e-05	0.00484437	0.00443858		272	0.0382628	0.0229028	0.014249	0.00806382		272	0.00397472	-0.00475843	-0.00733032	-0.00667397				272	0.033221	0.0236004	-0.00595341	0.00146508	0.00502455		272	0.0403228	-0.00609795	0.00815675	0.0126578	0.0131825		272	0.0529074	-0.0130334	-0.00239398	-0.00085243		272	0.0321274	-0.0168713	-0.0166092	-0.0114936
272.5	0.00682827	0.00059334	0.00455435	0.00473496		272.5	0.0383812	0.0229348	0.0139752	0.0079676		272.5	0.00347372	-0.00461509	-0.00696516	-0.00628177				272.5	0.0333644	0.023179	-0.0063925	-0.00022176	0.00540948		272.5	0.0401875	-0.00562482	0.00885473	0.0122135	0.012725		272.5	0.0536133	-0.013267	-0.00217324	-0.00013058		272.5	0.0329022	-0.0168075	-0.017108	-0.0109946
273	0.00637477	0.00033306	0.00441822	0.00427162		273	0.0388448	0.0227845	0.0146528	0.00803375		273	0.00318165	-0.00436332	-0.00646519	-0.00630274				273	0.0349406	0.0227771	-0.00688849	-9.427e-05	0.00554056		273	0.0403591	-0.00489301	0.00870812	0.0115257	0.01286		273	0.0531635	-0.0134856	-0.0026931	-7.119e-05		273	0.033389	-0.0171588	-0.0181254	-0.0110288
273.5	0.00631533	-0.0001585	0.00439304	0.00363843		273.5	0.0390735	0.022571	0.0149266	0.00794661		273.5	0.00377461	-0.00522627	-0.00653523	-0.00600162				273.5	0.0353482	0.0221163	-0.00697292	0.00101133	0.00527002		273.5	0.0408296	-0.00429311	0.00846314	0.0109166	0.0130106		273.5	0.0536365	-0.0127984	-0.00335689	0.00070856		273.5	0.0341033	-0.0168188	-0.0183671	-0.0107066
274	0.00651456	-0.00031106	0.00373441	0.00392842		274	0.0394443	0.0228863	0.0154729	0.00769131		274	0.00397696	-0.00505375	-0.00625598	-0.00592752				274	0.0356369	0.0217819	-0.007791	-1.492e-05	0.0044431		274	0.0392983	-0.0043561	0.00786713	0.0114852	0.0135585		274	0.0550335	-0.0133446	-0.00373262	0.00122562		274	0.0333949	-0.0171665	-0.0187861	-0.0105631
274.5	0.00661544	-0.00061891	0.0042894	0.00478103		274.5	0.0396411	0.0226139	0.0160202	0.00738106		274.5	0.00354176	-0.00542103	-0.00599195	-0.00631211				274.5	0.0353181	0.0210384	-0.00860052	-0.00133558	0.00476965		274.5	0.0396221	-0.00376242	0.00740458	0.0116031	0.0137106		274.5	0.0548838	-0.0142846	-0.00358665	0.00105551		274.5	0.033604	-0.0172777	-0.0182888	-0.00939214
275	0.00642475	-0.00035602	0.00468638	0.00474272		275	0.0395141	0.0222991	0.0162719	0.00691897		275	0.0028744	-0.00675112	-0.00619265	-0.00627572				275	0.035828	0.0211892	-0.00869211	-0.00220124	0.00429154		275	0.0398452	-0.00346508	0.00698148	0.012808	0.01283		275	0.0548803	-0.0142507	-0.00336226	0.00028358		275	0.0342232	-0.0165959	-0.0182889	-0.0100342
275.5	0.00665933	0.0002297	0.00465968	0.00487092		275.5	0.0393945	0.0223848	0.0161313	0.00725471		275.5	0.00246676	-0.0070093	-0.00538342	-0.00660889				275.5	0.0363916	0.0215931	-0.00867308	-0.00240695	0.0042423		275.5	0.0393874	-0.00217141	0.00614442	0.0130032	0.012869		275.5	0.0562787	-0.0146625	-0.0041156	0.00022994		275.5	0.0351423	-0.0166593	-0.0173728	-0.00994275
276	0.0070091	-0.0003935	0.0050158	0.00499922		276	0.0390589	0.0232309	0.0156712	0.00757986		276	0.00246348	-0.00759158	-0.00488164	-0.00664326				276	0.0372152	0.0218852	-0.00887049	-0.00368077	0.00477683		276	0.0398559	-0.00231605	0.00581025	0.0132353	0.0133017		276	0.0567445	-0.0146485	-0.00383971	0.0010207		276	0.0366955	-0.0161122	-0.017511	-0.00995716
276.5	0.00781879	-0.00033146	0.00505108	0.00552221		276.5	0.0391304	0.023261	0.0155596	0.00774328		276.5	0.00215465	-0.00708364	-0.00487501	-0.00702494				276.5	0.0394655	0.022695	-0.00775195	-0.00388198	0.00472037		276.5	0.0411253	-0.00235874	0.0047983	0.0129254	0.0130864		276.5	0.0564937	-0.0149449	-0.00417265	0.00036891		276.5	0.0365717	-0.0155808	-0.0179352	-0.00917797
277	0.00776921	-0.00024517	0.00473888	0.00524527		277	0.0387166	0.0245627	0.0154031	0.00827977		277	0.00294263	-0.00613516	-0.00421661	-0.00735852				277	0.0396969	0.0224328	-0.00720144	-0.00536964	0.00440687		277	0.0417941	-0.00251226	0.00559942	0.0131033	0.01343		277	0.0564206	-0.0152739	-0.00507342	9.857e-05		277	0.0365044	-0.01599	-0.0172934	-0.00894943
277.5	0.00849514	-4.721e-05	0.00434921	0.00536291		277.5	0.0386821	0.0243832	0.0154031	0.0085969		277.5	0.00349019	-0.0059674	-0.00386736	-0.00751681				277.5	0.0412297	0.0233286	-0.00602106	-0.00608454	0.00453806		277.5	0.0429213	-0.00232652	0.00491074	0.0136728	0.0135106		277.5	0.0553478	-0.0146207	-0.00622582	0.00110464		277.5	0.0360137	-0.0153538	-0.0165491	-0.00949597
278	0.00909492	0.00070086	0.00531757	0.00499417		278	0.0387916	0.0236735	0.0142088	0.00956533		278	0.00344759	-0.00619295	-0.00261299	-0.00734539				278	0.0413888	0.0243976	-0.00522691	-0.00630668	0.00560405		278	0.0431868	-0.00184605	0.00465133	0.0136521	0.0138288		278	0.0536802	-0.0136769	-0.00636079	0.00144315		278	0.0361983	-0.0153657	-0.0161638	-0.00969743
278.5	0.00882151	0.00083371	0.00514565	0.00502399		278.5	0.0385011	0.0238962	0.0143589	0.0100474		278.5	0.00342827	-0.0066454	-0.0027437	-0.00778721				278.5	0.0407258	0.0253086	-0.00398994	-0.00727319	0.00585669		278.5	0.0431012	-0.00200741	0.0051516	0.013486	0.013238		278.5	0.0540458	-0.0131506	-0.00665716	0.00171433		278.5	0.0358218	-0.015553	-0.0152059	-0.0100174
279	0.00918976	0.00134585	0.00465855	0.00536969		279	0.0382372	0.02354	0.0141719	0.010598		279	0.00351003	-0.00636537	-0.00325422	-0.0076404				279	0.041621	0.0266659	-0.00471677	-0.00674443	0.00480521		279	0.0440966	-0.00200999	0.00458352	0.0134104	0.0138737		279	0.0524703	-0.0117728	-0.00649599	0.00125091		279	0.0369545	-0.0159413	-0.0147868	-0.0100981
279.5	0.00894958	0.00146816	0.0041122	0.00507364		279.5	0.0380733	0.0229878	0.0143937	0.0113229		279.5	0.00347026	-0.00639372	-0.00407084	-0.00791601				279.5	0.0414698	0.0277102	-0.00447378	-0.006757	0.00501912		279.5	0.0434499	-0.00190039	0.00491541	0.0134203	0.0147049		279.5	0.0520937	-0.012148	-0.00720955	0.0011661		279.5	0.0377154	-0.015403	-0.0146816	-0.0102102
280	0.00942219	0.00170583	0.00444894	0.00525973		280	0.0383501	0.0230037	0.0145155	0.0113389		280	0.00317591	-0.00665712	-0.00417355	-0.00762915				280	0.0415485	0.0274294	-0.00489529	-0.0069454	0.0050009		280	0.0434067	-0.00234667	0.00434105	0.0121107	0.0135555		280	0.0509766	-0.0125847	-0.00702601	0.00029326		280	0.037855	-0.0143581	-0.0154288	-0.0106299
280.5	0.00872779	0.00143113	0.00418709	0.00504197		280.5	0.0379701	0.0232469	0.0146279	0.0113532		280.5	0.00321974	-0.00703566	-0.00409854	-0.00798251				280.5	0.0416553	0.0272389	-0.00518558	-0.00706742	0.00468545		280.5	0.0434089	-0.00232439	0.00430696	0.0118542	0.0135023		280.5	0.050194	-0.0121339	-0.00678851	0.00067405		280.5	0.0376538	-0.0149474	-0.0163776	-0.0120383
281	0.00888675	0.00057567	0.004129	0.00526082		281	0.0375887	0.0232404	0.0138554	0.0110832		281	0.00302408	-0.00782308	-0.00438239	-0.00795073				281	0.0414128	0.0278113	-0.00483324	-0.00626779	0.00422188		281	0.04517	-0.00223359	0.00387232	0.0106356	0.0138019		281	0.0502499	-0.0122668	-0.00607184	0.00073121		281	0.0384383	-0.0147938	-0.016796	-0.0124541
281.5	0.00838045	0.0005891	0.00370961	0.00551246		281.5	0.0375852	0.0234697	0.0137318	0.0104368		281.5	0.00322571	-0.00781156	-0.00425353	-0.00711617				281.5	0.0402691	0.0275695	-0.00657656	-0.00647697	0.00439472		281.5	0.0459182	-0.00098514	0.00354083	0.0100324	0.0134091		281.5	0.0495926	-0.0118689	-0.00642466	0.00015393		281.5	0.0396107	-0.0159326	-0.0164349	-0.013454
282	0.00866434	0.00102904	0.00428364	0.00576886		282	0.0385676	0.0239457	0.0148113	0.0101891		282	0.00343262	-0.00756073	-0.00474646	-0.00724598				282	0.0409362	0.0266462	-0.00738287	-0.00659097	0.00468838		282	0.0470526	-0.00026464	0.00270529	0.00945486	0.0136712		282	0.0490783	-0.0127764	-0.00585987	9e-06		282	0.0403703	-0.0164944	-0.0176376	-0.0147085
282.5	0.00852743	0.00067716	0.00476524	0.0061167		282.5	0.0381819	0.0237676	0.0147682	0.0100013		282.5	0.00363936	-0.00735524	-0.00566167	-0.00700981				282.5	0.0405173	0.0266062	-0.00807	-0.0065519	0.00512277		282.5	0.0469281	-0.00051394	0.00338883	0.00948874	0.0134373		282.5	0.0490886	-0.0133647	-0.00573343	-0.0004471		282.5	0.0409972	-0.0168022	-0.0181262	-0.0135534
283	0.00877739	0.00015185	0.005028	0.00590268		283	0.0382099	0.0238624	0.0149344	0.00973638		283	0.00418676	-0.00679435	-0.00675352	-0.00699864				283	0.0410768	0.0260041	-0.00853574	-0.00454799	0.00480863		283	0.0467482	-0.00135234	0.00253613	0.00894014	0.0144407		283	0.0491964	-0.0138173	-0.00525433	-0.00090173		283	0.041027	-0.0167056	-0.0192877	-0.0142238
283.5	0.00888348	-0.00048323	0.0052364	0.005514		283.5	0.0381541	0.023266	0.014703	0.00952697		283.5	0.00383605	-0.0072214	-0.00719713	-0.00673912				283.5	0.0402226	0.0243586	-0.00792401	-0.00483723	0.0044082		283.5	0.0460076	-0.00099239	0.0026244	0.00905492	0.0146999		283.5	0.0505348	-0.0148615	-0.00420262	-0.00039763		283.5	0.0421222	-0.0171968	-0.0190503	-0.0132383
284	0.00908627	0.00043173	0.00549278	0.00579839		284	0.0381439	0.0232404	0.0144545	0.00904161		284	0.00342731	-0.00654868	-0.00710666	-0.0072771				284	0.0398616	0.0246769	-0.00794997	-0.00490968	0.00399446		284	0.0445527	-0.00191926	0.00218628	0.00919247	0.0144996		284	0.0519402	-0.0156065	-0.00363434	-0.00114647		284	0.0426756	-0.0182019	-0.0193283	-0.012733
284.5	0.00898602	0.00033348	0.00556741	0.00567664		284.5	0.0378383	0.0230484	0.01466	0.00897784		284.5	0.00347306	-0.00678069	-0.00704443	-0.00745922				284.5	0.0396992	0.0234994	-0.00767794	-0.00378402	0.00388823		284.5	0.0440132	-0.00186429	0.00233192	0.00918491	0.0139437		284.5	0.0522114	-0.0167854	-0.00404839	-0.00145271		284.5	0.043266	-0.0168667	-0.0191167	-0.0127542
285	0.00929561	0.00073638	0.00588454	0.00491335		285	0.0374674	0.0229576	0.0146313	0.00909402		285	0.00353606	-0.0068636	-0.00704264	-0.00733609				285	0.0398422	0.0234795	-0.00771845	-0.00319829	0.00302016		285	0.0436243	-0.00191531	0.00323091	0.00947946	0.0136673		285	0.0535396	-0.0158577	-0.00348965	-0.0013017		285	0.0432857	-0.0156766	-0.0190298	-0.0132197
285.5	0.00964912	0.00062214	0.00531875	0.00451682		285.5	0.0374905	0.0233855	0.0152122	0.00870873		285.5	0.00379115	-0.00610496	-0.00641171	-0.00750729				285.5	0.0397804	0.0231291	-0.00748216	-0.00316455	0.00354582		285.5	0.0438753	-0.00250943	0.0033922	0.00971807	0.0137419		285.5	0.0554628	-0.0166964	-0.00348551	-0.00111798		285.5	0.0428217	-0.0156523	-0.0189056	-0.0118545
286	0.0097357	0.00053953	0.0049922	0.00433481		286	0.0370359	0.0238769	0.0150383	0.00954582		286	0.0040239	-0.00562132	-0.00604182	-0.00710602				286	0.0405325	0.0226432	-0.00727515	-0.00356681	0.00386216		286	0.0440828	-0.00377879	0.00299883	0.0100366	0.0135703		286	0.056726	-0.0166838	-0.00350388	-0.00168648		286	0.0423124	-0.0154223	-0.019223	-0.0107772
286.5	0.0101183	0.00061544	0.00477341	0.00372661		286.5	0.037438	0.0236252	0.0157421	0.00946791		286.5	0.00366136	-0.00490613	-0.00621849	-0.00759987				286.5	0.0419237	0.0222567	-0.0061059	-0.00352104	0.00295383		286.5	0.044108	-0.00406172	0.00330429	0.0103639	0.0136393		286.5	0.0570705	-0.0165107	-0.00370543	-0.00269875		286.5	0.0420326	-0.0159189	-0.0191381	-0.0109475
287	0.0100111	0.00049047	0.00443759	0.00289834		287	0.0369021	0.023798	0.01597	0.00979173		287	0.0041669	-0.00416057	-0.00602415	-0.00762396				287	0.0416691	0.0222699	-0.00550796	-0.00410103	0.0025403		287	0.044484	-0.00363181	0.00411142	0.0112867	0.0139958		287	0.0578891	-0.0161765	-0.00542114	-0.00200271		287	0.0411502	-0.0168509	-0.0180873	-0.0113001
287.5	0.0100669	0.00123552	0.00393857	0.00282518		287.5	0.0371197	0.0230207	0.0154623	0.0095179		287.5	0.00359468	-0.00411011	-0.00564835	-0.00741757				287.5	0.041754	0.0228	-0.00483892	-0.0040072	0.00241269		287.5	0.0453355	-0.00330426	0.00414652	0.0115626	0.0143824		287.5	0.0567078	-0.016194	-0.00601754	-0.00106295		287.5	0.0399096	-0.0166477	-0.0179389	-0.0119622
288	0.00957689	0.00123677	0.00372843	0.00264744		288	0.0375836	0.0233118	0.0148523	0.00942149		288	0.00284504	-0.00376478	-0.00546574	-0.00713113				288	0.0416586	0.0223577	-0.00489478	-0.00456733	0.00201592		288	0.0456735	-0.0030021	0.00515232	0.0125884	0.0142893		288	0.0576691	-0.0151092	-0.00617743	-0.0018984		288	0.0401047	-0.0167948	-0.0175587	-0.0119266
288.5	0.00876133	0.00117849	0.00321382	0.00287207		288.5	0.0373308	0.0233197	0.015079	0.00904031		288.5	0.00294348	-0.00439605	-0.00602758	-0.0070372				288.5	0.0410251	0.0229585	-0.00491364	-0.00527117	0.00156778		288.5	0.0465223	-0.0027146	0.00517584	0.0129125	0.014231		288.5	0.058596	-0.0155818	-0.00654902	-0.00219527		288.5	0.0394359	-0.0170393	-0.0163681	-0.0118461
289	0.00837932	0.0015618	0.00219242	0.00285608		289	0.0376041	0.0221257	0.0147611	0.00982034		289	0.00245383	-0.00479771	-0.00683183	-0.00674292				289	0.0410901	0.0233787	-0.00511298	-0.00504633	0.00066828		289	0.0468977	-0.00245794	0.00549133	0.0139031	0.0146692		289	0.0580826	-0.0161222	-0.00680257	-0.00285403		289	0.0406889	-0.0175773	-0.0160934	-0.0119999
289.5	0.00785605	0.00110597	0.00145593	0.00336347		289.5	0.0375058	0.0222638	0.0146907	0.0093454		289.5	0.00253882	-0.00511483	-0.00664103	-0.00691872				289.5	0.0412928	0.0231134	-0.00462851	-0.0053033	0.00107457		289.5	0.0448595	-0.00250591	0.00609776	0.014532	0.0158559		289.5	0.0579724	-0.0157756	-0.00744755	-0.00311568		289.5	0.0410896	-0.0176331	-0.0153541	-0.0125788
290	0.00787742	0.00099103	0.00202769	0.00412815		290	0.0382012	0.0231903	0.0148738	0.00927378		290	0.00299205	-0.00527801	-0.00606846	-0.00669401				290	0.0412894	0.0238625	-0.00513811	-0.00510455	0.00204334		290	0.0456556	-0.0034382	0.00555819	0.0152704	0.0143141		290	0.057576	-0.0152185	-0.0075136	-0.00368977		290	0.0410848	-0.0184649	-0.0146957	-0.0131067
290.5	0.00794173	0.00019077	0.0020924	0.00467		290.5	0.0384743	0.0234422	0.0147469	0.0093557		290.5	0.00302804	-0.00592488	-0.00505046	-0.00677812				290.5	0.0413288	0.0238674	-0.00470353	-0.00522265	0.00234887		290.5	0.0474683	-0.00351616	0.00582096	0.0152828	0.0140431		290.5	0.0578356	-0.0143918	-0.00851298	-0.0030247		290.5	0.041332	-0.019273	-0.0135455	-0.0127202
291	0.0085491	9.175e-05	0.0026526	0.0055771		291	0.0390437	0.0238324	0.0142883	0.00902896		291	0.00344797	-0.00613605	-0.00562333	-0.00609004				291	0.0421088	0.0243179	-0.00440587	-0.00422372	0.00267645		291	0.0479336	-0.00223205	0.00522146	0.0149936	0.0142573		291	0.0577654	-0.0139424	-0.00903886	-0.00213491		291	0.0408439	-0.0192156	-0.0125767	-0.0128777
291.5	0.00872602	0.0001624	0.0032777	0.00632703		291.5	0.0396972	0.0243712	0.0150097	0.00887389		291.5	0.00392371	-0.00622564	-0.00631544	-0.00596641				291.5	0.0411368	0.0237759	-0.00552595	-0.00547442	0.00328458		291.5	0.0479011	-0.0020802	0.00493709	0.0146455	0.0145682		291.5	0.0576029	-0.01448	-0.00913099	-0.00276159		291.5	0.0405889	-0.0199641	-0.0119678	-0.0137218
292	0.00937623	0.0001666	0.00380937	0.00698453		292	0.0401693	0.0251094	0.0149718	0.00807615		292	0.0038657	-0.00583654	-0.00650955	-0.00636712				292	0.0415036	0.0238019	-0.00495349	-0.00467412	0.00339119		292	0.0474963	-0.00193581	0.00440762	0.0148421	0.0133485		292	0.0568569	-0.0153188	-0.0087418	-0.0021043		292	0.0402486	-0.0195968	-0.0123922	-0.0135332
292.5	0.00955069	0.00021606	0.00435674	0.00769979		292.5	0.0402001	0.0244584	0.0144952	0.00824674		292.5	0.00327514	-0.00538136	-0.00653505	-0.00631038				292.5	0.0417678	0.0235185	-0.00486206	-0.00386883	0.00364587		292.5	0.0463153	-0.00311992	0.0039908	0.0143931	0.0117633		292.5	0.0567669	-0.0157196	-0.00946935	-0.00340788		292.5	0.0395032	-0.0202109	-0.0126097	-0.0128167
293	0.00997598	0.00080789	0.00456675	0.00776294		293	0.0400666	0.0246046	0.0144464	0.00904637		293	0.00261408	-0.00557159	-0.00667672	-0.00634615				293	0.0417281	0.0231647	-0.00486533	-0.00353658	0.0037598		293	0.046598	-0.00292947	0.00380791	0.0133003	0.0114476		293	0.0571288	-0.015996	-0.00918563	-0.00171299		293	0.0394645	-0.0201475	-0.0136463	-0.0133928
293.5	0.010166	0.00074525	0.00465989	0.00725795		293.5	0.0399485	0.0245549	0.0140415	0.00928264		293.5	0.00271045	-0.00560834	-0.00601405	-0.00690391				293.5	0.0417015	0.0224028	-0.00419834	-0.00397968	0.00426179		293.5	0.047089	-0.00260532	0.00404661	0.012207	0.010497		293.5	0.0569375	-0.0155915	-0.00956	-0.00083082		293.5	0.0394558	-0.0203631	-0.013926	-0.0128279
294	0.0107183	0.0012232	0.00525239	0.00762159		294	0.0398692	0.0247503	0.0138942	0.00920488		294	0.00298184	-0.00609597	-0.00594388	-0.00784378				294	0.0420162	0.0233517	-0.00505847	-0.00341152	0.00444099		294	0.0471196	-0.00252787	0.00358001	0.0114369	0.00981546		294	0.056373	-0.0145499	-0.00926751	-0.00087836		294	0.0390476	-0.0203992	-0.0150828	-0.0136228
294.5	0.0106461	0.00072594	0.00537338	0.00726514		294.5	0.0397041	0.0251316	0.0140577	0.00934587		294.5	0.0030361	-0.00629066	-0.00583367	-0.00790894				294.5	0.0414719	0.0235578	-0.00570624	-0.00250133	0.00463208		294.5	0.0466409	-0.002151	0.00323166	0.0111185	0.00941708		294.5	0.0561284	-0.0144774	-0.00872806	-0.00023605		294.5	0.038787	-0.019147	-0.0156224	-0.0125157
295	0.0108151	0.00096497	0.00587082	0.00702084		295	0.0397993	0.0253621	0.0138866	0.00947641		295	0.00279377	-0.00645229	-0.00599548	-0.00826106				295	0.0408514	0.0240057	-0.0069031	-0.00220386	0.00500758		295	0.0467834	-0.00218895	0.00294553	0.0109798	0.00886935		295	0.0559752	-0.0138566	-0.00770894	-0.00025252		295	0.0387538	-0.0194103	-0.0163967	-0.0110854
295.5	0.0108353	0.00120377	0.00576188	0.00700593		295.5	0.0397593	0.0255914	0.0142052	0.00964059		295.5	0.00243136	-0.0065813	-0.00604498	-0.00849188				295.5	0.0404977	0.0245113	-0.00768032	-0.00182756	0.00536715		295.5	0.0470237	-0.00205064	0.00225306	0.0111379	0.00845148		295.5	0.0554834	-0.0150799	-0.00753924	-0.00011955		295.5	0.0388604	-0.01968	-0.0172546	-0.0101174
296	0.0109236	0.00153426	0.00575538	0.00663156		296	0.0397762	0.0257535	0.0136036	0.0102414		296	0.00204331	-0.0066182	-0.00587702	-0.00837812				296	0.0404094	0.0250389	-0.00781799	-0.00136003	0.00489956		296	0.0466885	-0.00199687	0.00126683	0.0108801	0.00883429		296	0.0554873	-0.0152365	-0.00806207	-0.00049855		296	0.0393549	-0.0203152	-0.0181067	-0.0100285
296.5	0.0110447	0.00133691	0.00575323	0.00613348		296.5	0.0400308	0.0256276	0.0138567	0.00985421		296.5	0.00154186	-0.00688101	-0.00582322	-0.00853912				296.5	0.0397204	0.0258525	-0.00809146	-0.0016453	0.00393666		296.5	0.0469946	-0.00199912	0.00149028	0.0108157	0.00952609		296.5	0.0545165	-0.0155407	-0.00833318	-0.00039227		296.5	0.039882	-0.0211155	-0.0195495	-0.010855
297	0.0108583	0.0017023	0.00505609	0.00586581		297	0.0396042	0.025495	0.0134785	0.00959933		297	0.00132646	-0.00677105	-0.00580895	-0.0082982				297	0.0390506	0.0262542	-0.00813392	-0.00184093	0.00327746		297	0.048071	-0.0017016	0.00077639	0.0103447	0.00997026		297	0.0544167	-0.0161991	-0.00884138	-0.00041931		297	0.0394473	-0.0222275	-0.0200494	-0.0107749
297.5	0.0104647	0.00203816	0.00438409	0.00592951		297.5	0.0397299	0.0253385	0.0131939	0.00917698		297.5	0.00081493	-0.00692888	-0.00557566	-0.00776056				297.5	0.0386614	0.0259057	-0.00831096	-0.00189595	0.00228998		297.5	0.0483569	-0.00228322	0.0006008	0.0102041	0.0106269		297.5	0.0538965	-0.0173042	-0.008955	-0.00135359		297.5	0.0395334	-0.0229348	-0.0210504	-0.0114417
298	0.00983457	0.00195589	0.00410035	0.00564897		298	0.0397799	0.0248404	0.013247	0.00893227		298	0.00017911	-0.00754278	-0.00591965	-0.00772183				298	0.0391938	0.0260557	-0.00860124	-0.00194107	0.00169081		298	0.0494488	-0.00287518	0.00050399	0.010588	0.0113955		298	0.0546068	-0.0179861	-0.00909081	-0.00304149		298	0.0401078	-0.0235532	-0.0212461	-0.0111051
298.5	0.00927032	0.00189042	0.00356426	0.00551498		298.5	0.0394065	0.0239438	0.0131531	0.0087728		298.5	0.00025783	-0.00824999	-0.00568035	-0.00768914				298.5	0.0390508	0.0262361	-0.00839169	-0.00202891	0.0011319		298.5	0.0496376	-0.00333174	0.00039837	0.0111306	0.0123754		298.5	0.0544916	-0.0193513	-0.00919288	-0.00382657		298.5	0.0402761	-0.0249358	-0.0216802	-0.0118037
299	0.00892556	0.0019338	0.00247591	0.0053908		299	0.0394288	0.0231392	0.0128518	0.00879257		299	-0.00021861	-0.00826039	-0.00580509	-0.00751896				299	0.0399556	0.0258118	-0.00772707	-0.00174911	-8.894e-05		299	0.0490121	-0.00364823	0.00058729	0.0116085	0.0132342		299	0.0541251	-0.0198767	-0.00942611	-0.00479526		299	0.0403351	-0.0259403	-0.0220834	-0.012503
299.5	0.0090296	0.00174423	0.00220264	0.0056287		299.5	0.039726	0.0235429	0.0126769	0.00822253		299.5	7.665e-05	-0.0081764	-0.00539829	-0.0074762				299.5	0.0407627	0.0255923	-0.00744345	-0.00186369	-0.00016827		299.5	0.0486883	-0.00427552	0.00063576	0.0116903	0.0148596		299.5	0.054131	-0.0197011	-0.00996401	-0.00567294		299.5	0.0402344	-0.0271062	-0.0215081	-0.0129139

## Sheet: Figure S20
ABA
Standard curve	Peak area	Average
BY-0.05	49800
BY-0.05	49400
BY-0.05	48700
BY-0.05	47300			0.05	48820
BY-0.05	48900	48820		0.25	206800
BY-0.25	210000			0.5	394600
BY-0.25	207000			1	762200
BY-0.25	204000			2.5	1810000
BY-0.25	203000			5	3172000
BY-0.25	210000	206800
BY-0.5	400000
BY-0.5	394000
BY-0.5	400000
BY-0.5	388000
BY-0.5	391000	394600
BY-1	760000
BY-1	754000
BY-1	775000
BY-1	770000
BY-1	752000	762200
BY-2.5	1850000
BY-2.5	1780000
BY-2.5	1830000
BY-2.5	1790000
BY-2.5	1800000	1810000
BY-5	3170000
BY-5	3170000
BY-5	3190000
BY-5	3100000
BY-5	3230000	3172000
Time		Peak area	Concentration	Degration rate
6 h	One replicate	2545000	3.88724	22.2551
	Two replicates	1765000	2.65484	46.9032
	Three replicates	2535000	3.87144	22.5711
	Four replicates	2745000	4.20325	15.9351
	Five replicates	2570000	3.92674	21.4651							平均值
12 h	One replicate	2305000	3.50804	29.8391	6h	22.2551	46.9032	22.5711	15.9351	21.4651	25.8259
	Two replicates	2255000	3.42904	31.4191	12h	29.8391	31.4191	31.2611	21.1491	29.5231	28.6383
	Three replicates	2260000	3.43694	31.2611	24h	33.1572	37.7392	35.6852	35.5272	30.9451	34.6108
	Four replicates	2580000	3.94254	21.1491	48h	43.1112	45.0072	43.4272	43.7432	43.1112	43.68
	Five replicates	2315000	3.52384	29.5231	72h	55.5932	57.9632	52.4332	57.1732	61.4393	56.9204
24 h	One replicate	2200000	3.34214	33.1572	96h	60.6493	64.5993	67.9173	61.4393	63.6513	63.6513
	Two replicates	2055000	3.11304	37.7392
	Three replicates	2120000	3.21574	35.6852
	Four replicates	2125000	3.22364	35.5272
	Five replicates	2270000	3.45274	30.9451
48 h	One replicate	1885000	2.84444	43.1112
	Two replicates	1825000	2.74964	45.0072
	Three replicates	1875000	2.82864	43.4272
	Four replicates	1865000	2.81284	43.7432
	Five replicates	1885000	2.84444	43.1112
72 h	One replicate	1490000	2.22034	55.5932
	Two replicates	1415000	2.10184	57.9632
	Three replicates	1590000	2.37834	52.4332
	Four replicates	1440000	2.14134	57.1732
	Five replicates	1305000	1.92804	61.4393
96 h	One replicate	1330000	1.96754	60.6493
	Two replicates	1205000	1.77004	64.5993
	Three replicates	1100000	1.60414	67.9173
	Four replicates	1305000	1.92804	61.4393
	Five replicates	1235000	1.81744	63.6513
Diopyridin
Standard curve	Peak area	Average
BY-0.05	1820
BY-0.05	1720
BY-0.05	1650
BY-0.05	1480			0.05	1713.6
BY-0.05	1898	1713.6		0.25	9886
BY-0.25	10000			0.5	20580
BY-0.25	9380			1	36100
BY-0.25	10000			2.5	106640
BY-0.25	9920			5	177400
BY-0.25	10130	9886
BY-0.5	20900
BY-0.5	20100
BY-0.5	20500
BY-0.5	20400
BY-0.5	21000	20580
BY-1	33300
BY-1	39400
BY-1	36500
BY-1	35200
BY-1	36100	36100
BY-2.5	109500
BY-2.5	109000
BY-2.5	103000
BY-2.5	102000
BY-2.5	109700	106640
BY-5	196000
BY-5	181000
BY-5	172000
BY-5	163000
BY-5	175000	177400
Time		Peak area	Concentration	Degration rate								Average
6 h	One replicate	189800	5.17421	-3.48413		6h	-3.48413	6.69061	-8.23971	-3.92651	8.90251	-0.0114466
	Two replicates	171400	4.66547	6.69061		12h	0.386695	0.71848	1.38205	-0.16628	0.829075	0.630004
	Three replicates	198400	5.41199	-8.23971		24h	21.8421	22.6163	23.5011	14.764	17.0865	19.962
	Four replicates	190600	5.19633	-3.92651		48h	29.0308	25.16	33.7864	24.4964	29.805	28.4557
	Five replicates	167400	4.55487	8.90251		72h	32.9016	32.6804	30.0262	25.3812	31.6851	30.5349
12 h	One replicate	182800	4.98067	0.386695		96h	31.9063	28.699	28.8096	32.4592	32.4592	30.8667
	Two replicates	182200	4.96408	0.71848
	Three replicates	181000	4.9309	1.38205
	Four replicates	183800	5.00831	-0.16628
	Five replicates	182000	4.95855	0.829075
24 h	One replicate	144000	3.90789	21.8421
	Two replicates	142600	3.86919	22.6163
	Three replicates	141000	3.82495	23.5011
	Four replicates	156800	4.2618	14.764
	Five replicates	152600	4.14567	17.0865
48 h	One replicate	131000	3.54846	29.0308
	Two replicates	138000	3.742	25.16
	Three replicates	122400	3.31068	33.7864
	Four replicates	139200	3.77518	24.4964
	Five replicates	129600	3.50975	29.805
72 h	One replicate	124000	3.35492	32.9016
	Two replicates	124400	3.36598	32.6804
	Three replicates	129200	3.49869	30.0262
	Four replicates	137600	3.73094	25.3812
	Five replicates	126200	3.41575	31.6851
96 h	One replicate	125800	3.40469	31.9063
	Two replicates	131600	3.56505	28.699
	Three replicates	131400	3.55952	28.8096
	Four replicates	124800	3.37704	32.4592
	Five replicates	124800	3.37704	32.4592

## Sheet: Figure S21
Seed germination
One replicate	Total number			Germination number			Germination rate			Average
CON	20	20	20	19	19	20	95	95	100	96.6667
DMSO	21	20	18	21	19	18	100	95	100	98.3333
ABA	20	20	20	0	0	0	0	0	0	0
Diopyridin	20	20	20	19	20	19	95	100	95	96.6667
Two replicates
CON	20	20	20	20	19	20	100	95	100	98.3333
DMSO	20	20	20	20	19	19	100	95	95	96.6667
ABA	20	20	20	0	0	0	0	0	0	0
Diopyridin	20	20	20	20	20	18	100	100	90	96.6667
Three replicates
CON	20	20	20	19	20	20	95	100	100	98.3333
DMSO	21	20	20	19	20	18	90.4762	100	90	93.4921
ABA	20	20	20	0	0	0	0	0	0	0
Diopyridin	20	20	20	19	19	19	95	95	95	95
CON	96.6667	98.3333	98.3333
DMSO	98.3333	96.6667	93.4921
ABA	0	0	0
Diopyridin	96.6667	96.6667	95
Root growth
One replicate							Average
CON	5.09	5.11	5.35	5.01	5.02	5.01	5.09833
DMSO	5.29	5.09	5.65	5.55	5.71	5.08	5.395
ABA	2.83	2.68	3.15	2.52	2.65	2.38	2.70167
Diopyridin	4.11	4.48	4.38	4.95	4.35	4.52	4.465
Two replicates							Average
CON	5.13	5.26	4.98	5.08	6.12	5.13	5.28333
DMSO	5.15	5.13	4.88	5.01	5.09	5.38	5.10667
ABA	2.65	2.15	2.33	1.88	2.56	1.56	2.18833
Diopyridin	4.65	4.81	4.66	5.23	4.82	4.92	4.84833
Three replicates							Average
CON	5.16	5.28	5.08	5.36	5.13	5.26	5.21167
DMSO	6.03	5.32	5.55	5.08	5.26	5.4	5.44
ABA	2.36	2.08	2.48	2.51	2.42	2.49	2.39
Diopyridin	4.65	4.55	4.83	5.01	4.62	4.88	4.75667
